# Supplementary material for: Essential role of the D domain of linc000889 in inhibiting avian reovirus replication
Source: Poult Sci. 2026 Jun 8;105(10):107235. doi: 10.1016/j.psj.2026.107235 (PMC13316747; doi:10.1016/j.psj.2026.107235)
Supplement: Supplementary file 2 [file mmc2.xlsx]

## Sheet: FIG1
					FIG1.A-IFN-β
	pCAGGS			pCA-linc000889			pGPU6			pGPU6-shRNA-159
36h fold enrichment	0.823	1.075	1.175	1.488	1.47	1.292	0.937	0.931	1.13	0.444	0.654	0.539
48h fold enrichment	0.891	1.014	1.227	1.258	1.874	1.831	0.946	0.949	1.028	0.46	0.458	0.554
					FIG1.A-MX
	pCAGGS			pCA-linc000889			pGPU6			pGPU6-shRNA-159
36h fold enrichment	0.893	1.175	1.173	2.689	2.123	2.255	0.937	0.987	1.028	0.472	0.431	0.454
48h fold enrichment	0.881	1.015	1.225	1.663	1.854	1.291	1.024	0.977	1.027	0.384	0.42	0.406
					FIG1.A-OASL
	pCAGGS			pCA-linc000889			pGPU6			pGPU6-shRNA-159
36h fold enrichment	0.723	1.175	1.103	2.789	3.12	3.145	0.93	0.937	1.138	0.464	0.54	0.451
48h fold enrichment	0.705	1.012	1.22	3.156	2.299	3.297	0.913	0.995	1.021	0.492	0.471	0.514

## Sheet: FIG2
			FIG2.D-linc000889
	anti-IgG			anti-NLRX1
fold enrichment	1.067	0.74	1.266	19.284	16.549	18.755

## Sheet: FIG3
				FIG3.A-NLRX1
	0µg			0.4µg			0.6µg			0.8µg			1.0µg
fold enrichment	0.993	1.075	1.012	1.006	1.227	1.284	0.937	0.981	1.138	1.218	1.225	0.993	0.891	0.991	0.793
				FIG3.C-NLRX1
	0µg			0.4µg			0.6µg			0.8µg			1.0µg
fold enrichment	0.895	0.998	1.187	1.119	0.997	0.882	1.198	1.176	0.977	0.984	1.189	1.076	0.982	1.007	0.87

## Sheet: FIG4
					FIG4.A-NLRX1
	shRNA-NC			shRNA-NLRX1-1			shRNA-NLRX1-2			shRNA-NLRX1-3			shRNA-NLRX1-4
fold enrichment	1.132	0.946	1.042	0.932	0.946	1.042	0.62	0.711	0.615	0.735	0.829	0.764	0.235	0.215	0.346
					FIG4.B-NLRX1
	pCAGGS			pCA-NLRX1
fold enrichment	0.951	0.993	0.956	1.379	1.328	1.414
					FIG4.E-IFN-β
	shRNA-NC			shRNA-NLRX1-4
fold enrichment	0.866	1.035	1.025	1.388	1.304	1.441
					FIG4.F-IFN-β
	PCAGGS			PCA-NLRX1
fold enrichment	1.037	0.977	1.025	0.671	0.754	0.589

## Sheet: FIG6
						FIG6.C-IFN-β
	pCAGGS			pCA-linc000889			pCA-linc000889+0.4µg pCA-NLRX1			pCA-linc000889+0.6µg pCA-NLRX1			pCA-linc000889+1.0µg pCA-NLRX1			pCA-NLRX1
fold enrichment	1.034	0.932	0.873	1.532	1.501	1.476	1.347	1.357	1.478	1.321	1.384	1.278	1.167	0.945	1.094	0.75	0.641	0.712

## Sheet: FIG8
					FIG8.A-linc000889/linc000889-MutD
	anti-IgG			anti-NLRX1			anti-IgG			anti-NLRX1
fold enrichment	1.037	0.947	1.025	19.284	16.549	18.755	0.953	0.947	1.025	2.944	3.555	4.922
					FIG8.C-IFN-β
	ARV			ARV+pCA-linc000889			ARV+pCA-linc000889-MutD
fold enrichment	1.091	0.872	0.987	1.543	1.314	1.447	1.212	1.083	1.112
