# Supplementary material for: Essential role of the D domain of linc000889 in inhibiting avian reovirus replication
Source: Poult Sci. 2026 Jun 8;105(10):107235. doi: 10.1016/j.psj.2026.107235 (PMC13316747; doi:10.1016/j.psj.2026.107235)
Supplement: Supplementary file 5 [file mmc5.xlsx]

## Sheet: FIG3
						FIG3.B
	0µg			0.4µg			0.6µg			0.8µg			1.0µg
NLRX1/GAPDH	0.412	0.376	0.407	0.402	0.414	0.405	0.389	0.321	0.366	0.309	0.275	0.344	0.259	0.317	0.268
						FIG3.D
	0µg			0.4µg			0.6µg			0.8µg			1.0µg
NLRX1/GAPDH	0.319	0.326	0.345	0.317	0.331	0.345	0.667	0.679	0.489	0.815	0.898	0.978	1.078	0.937	0.989

## Sheet: FIG4
				FIG4-C
		shRNA-NC			shRNA-NLRX1-4
	NLRX1/GAPDH	0.503	0.51	0.552	0.303	0.268	0.27
				FIG4-D
		pCAGGS			pCA-NLRX1
	NLRX1/GAPDH	0.453	0.521	0.507	0.803	0.968	0.704

## Sheet: FIG6-D
							FIG6.D
	pCAGGS			pCA-linc000889			pCA-linc000889+0.4µg pCA-NLRX1			pCA-linc000889+0.6µg pCA-NLRX1			pCA-linc000889+1.0µg pCA-NLRX1			pCA-NLRX1
OC/GAPDH	2.002	2.214	2.413	0.904	0.717	0.759	0.846	1.341	1.382	1.579	1.236	1.582	2.138	2.161	2.415	2.393	1.861	2.284

## Sheet: FIG6-F
					FIG8-B
	ARV			ARV+pCA-linc000889			ARV+pCA-linc000889-MutD
NLRX1/GAPDH	1.025	0.931	1.274	0.306	0.454	0.388	0.632	0.879	0.726
