# Supplementary material for: Essential role of the D domain of linc000889 in inhibiting avian reovirus replication
Source: Poult Sci. 2026 Jun 8;105(10):107235. doi: 10.1016/j.psj.2026.107235 (PMC13316747; doi:10.1016/j.psj.2026.107235)
Supplement: Supplementary file 6 [file mmc6.xlsx]

## Sheet: Summary
Header line description of table 1			Table 1. MS/MS spectrum database search analysis summary
Identified peptides	Number of peptides which spectrum hit
Unique peptides	Number of unique peptides which spectrums hit		Identified peptides	Unique peptides	Identified proteins	Comparable proteins
Identified proteins	Number of proteins detected by spectrum search analysis		60458	56791	6933	6933
Comparable proteins	Number of proteins comparable
Header line description of worksheet "Protein_quant"			Table 2. Table 2. Differentially expressed protein summary
Protein accession	Protein accession number of database used for search
Protein description	Protein functional description		Compare group	Regulated type	fold change >1.2	fold change >1.3	fold change >1.5	fold change >2
Gene name	Name of the gene associated to the protein sequence		B/N	Up-regulated	1374	1190	861	429
MW [kDa]	Protein molecular weight, unit [kDa]			Down-regulated	2183	1793	1279	471
Coverage [%]	Percent of identified peptide sequence covering in protein sequence		C/N	Up-regulated	1663	1474	1092	483
Peptides	Number of peptides which spectrums hit			Down-regulated	1234	1105	917	470
Unique peptides	Number of unique peptides which spectrums hit		F/N	Up-regulated	1876	1652	1239	566
				Down-regulated	1957	1744	1359	708
Header line description of worksheet "Peptide_quant"
Sequence	Identified peptide amino acid sequence
Length	Identified peptide amino acid length
Protein accession	Protein accession number of database used for search
Protein description	Protein functional description
Gene name	Name of the gene associated to the protein sequence
MW [kDa]	Protein molecular weight, unit [kDa]
Charge	The charge-state of the peptide
Score	Andromeda score for the best associated MS/MS spectrum
Unique [yes/no]	The peptide is or no unique to a single protein group
PEP	The maximal posterior error probability for peptides
m/z	The recalibrated mass-over-charge value of the peptide
Experiment	Sample name of identified peptide produced by

## Sheet: Protein_quant
Protein accession	Protein description	Gene name	MW [kDa]	Coverage [%]	Peptides	Unique peptides	Intensity N_1	Intensity N_2	Intensity N_3	Intensity B_1	Intensity B_2	Intensity B_3	Intensity C_1	Intensity C_2	Intensity C_3	Intensity F_1	Intensity F_2	Intensity F_3	N_1	N_2	N_3	B_1	B_2	B_3	C_1	C_2	C_3	F_1	F_2	F_3	C/N Ratio	C/N P value	F/N Ratio	F/N P value	B/N Ratio	B/N P value
A0A0U1RRL7	Protein MMP24OS OS=Homo sapiens OX=9606 GN=MMP24OS PE=1 SV=1	MMP24OS	7.6794	36.6	2	2	92438	37779	50768	40547	0	0	0	73027	57433	0	0	38776	1.65588	0.676752	0.90943	0.726336				1.30816	1.02882			0.694612	0.672105		1.08125	0.712842	0.642749
A0A1B0GWB2	Proline rich transmembrane protein 1B OS=Homo sapiens OX=9606 GN=PRRT1B PE=3 SV=1	PRRT1B	26.768	18.3	2	2	92438	37779	50768	40547	0	0	0	73027	57433	0	0	38776	1.65588	0.676752	0.90943	0.726336				1.30816	1.02882			0.694612	0.672105		1.08125	0.712842	0.642749
A0AV96	RNA-binding protein 47 OS=Homo sapiens OX=9606 GN=RBM47 PE=1 SV=2	RBM47	64.098	30	9	8	2676700	3043700	2625700	5299100	5875600	7425700	5528300	5668400	6342600	4937100	6672500	5852200	0.518509	0.589602	0.50863	1.0265	1.13817	1.43845	1.0709	1.09804	1.22864	0.956376	1.29254	1.13364	2.22863	0.00196277	2.1015	0.000290929	2.09221	0.00176001
A0AVF1	Intraflagellar transport protein 56 OS=Homo sapiens OX=9606 GN=TTC26 PE=2 SV=1	TTC26	64.177	22.4	5	3	67210	72027	57570	81997	84872	67141	62949	72399	74636	73847	77560	67362	0.938283	1.00553	0.803704	1.14472	1.18485	0.93732	0.878798	1.01072	1.04195	1.03094	1.08277	0.940405	1.18903	0.155583	1.06695	0.475637	1.11159	0.237182
A0AVI4	E3 ubiquitin-protein ligase TM129 OS=Homo sapiens OX=9606 GN=TMEM129 PE=1 SV=1	TMEM129	40.463	7.7	36	35	35696	20370	29606	40663	41399	42187	46700	46714	49668	35531	39852	35716	0.92297	0.526695	0.765504	1.0514	1.07043	1.0908	1.20749	1.20786	1.28423	0.918703	1.03043	0.923487	1.45029	0.0737381	1.67011	0.0316228	1.29679	0.167541
A0AVT1	Ubiquitin-like modifier-activating enzyme 6 OS=Homo sapiens OX=9606 GN=UBA6 PE=1 SV=1	UBA6	117.97	30.4	20	20	174770	153110	143900	199070	183710	223970	207680	216180	246000	211710	272960	234640	0.849876	0.744548	0.699761	0.968043	0.89335	1.08913	1.00991	1.05125	1.19626	1.02951	1.32736	1.14101	1.28609	0.0362984	1.41986	0.0102251	1.52467	0.0108994
A0FGR8	Extended synaptotagmin-2 OS=Homo sapiens OX=9606 GN=ESYT2 PE=1 SV=1	ESYT2	102.36	38.3	4	4	0	0	66825	55284	48489	56834	86382	42431	45146	66080	58065	37505			1.18686	0.981882	0.861198	1.00941	1.5342	0.753604	0.801824	1.17363	1.03127	0.666115	0.801132		0.867734		0.806335
A0JLT2	Mediator of RNA polymerase II transcription subunit 19 OS=Homo sapiens OX=9606 GN=MED19 PE=1 SV=2	MED19	26.273	15.2	4	4	143590	173590	158130	227900	223000	227740	222180	250870	277290	228070	261880	249870	0.651667	0.787819	0.717655	1.0343	1.01206	1.03357	1.00834	1.13855	1.25845	1.03507	1.18851	1.13401	1.42778	0.00288902	1.57863	0.00567761	1.5565	0.00287328
A0JNW5	UHRF1-binding protein 1-like OS=Homo sapiens OX=9606 GN=UHRF1BP1L PE=1 SV=2	UHRF1BP1L	164.2	5.8	23	21	584770	576330	554510	629260	539280	554000	630860	640380	661910	671110	713060	717750	0.938985	0.925432	0.890395	1.01042	0.86594	0.889576	1.01299	1.02828	1.06285	1.07762	1.14498	1.15252	1.00404	0.970303	1.1268	0.00495173	1.22517	0.00159193
A0MZ66	Shootin-1 OS=Homo sapiens OX=9606 GN=SHTN1 PE=1 SV=4	SHTN1	71.639	33.8	12	12	76099	76989	74010	54623	57310	43238	103760	83798	75929	50599	66441	56750	1.11426	1.12729	1.08367	0.799804	0.839148	0.633102	1.51928	1.22699	1.11177	0.740883	0.972846	0.830948	0.683278	0.0115148	1.16023	0.205969	0.765264	0.0265696
A0PJW6	Transmembrane protein 223 OS=Homo sapiens OX=9606 GN=TMEM223 PE=1 SV=1	TMEM223	22.049	12.9	16	16	63514	65633	49327	521140	420860	664370	374090	418240	509260	379100	673400	502850	0.164197	0.169675	0.127521	1.34726	1.08801	1.71754	0.967102	1.08124	1.31655	0.980054	1.74088	1.29997	9.00058	0.00016485	7.29288	9.92737e-05	8.71471	0.000342042
A0PK00	Transmembrane protein 120B OS=Homo sapiens OX=9606 GN=TMEM120B PE=1 SV=1	TMEM120B	40.245	14.7	3	3	77952	0	0	0	63216	0	0	58517	64851	59340	0	0	1.20342				0.975929			0.903386	1.00117	0.916091			0.810961		0.791307		0.761238
A1L020	RNA-binding protein MEX3A OS=Homo sapiens OX=9606 GN=MEX3A PE=1 SV=1	MEX3A	54.173	7.9	11	10	93887	83467	96137	117630	136550	134210	119190	109390	149050	121530	145390	134030	0.782141	0.695336	0.800885	0.979936	1.13755	1.11806	0.992932	0.911292	1.24169	1.01243	1.2112	1.11656	1.42012	0.0054905	1.38078	0.0363787	1.46604	0.00489
A1L170	Uncharacterized protein C1orf226 OS=Homo sapiens OX=9606 GN=C1orf226 PE=1 SV=1	C1orf226	29.057	16.2	3	3	135170	120850	115820	148440	132340	136310	146990	153420	160830	163510	148590	165890	0.938594	0.839158	0.804231	1.03074	0.918943	0.94651	1.02067	1.06532	1.11677	1.13538	1.03178	1.15191	1.12169	0.11437	1.24043	0.0148454	1.28547	0.0119036
A1L188	NADH dehydrogenase [ubiquinone] 1 alpha subcomplex assembly factor 8 OS=Homo sapiens OX=9606 GN=NDUFAF8 PE=1 SV=1	NDUFAF8	7.7558	17.6	15	15	65644	61507	66506	72696	110950	121190	89442	95237	87397	104270	94966	96314	0.738874	0.692309	0.748577	0.81825	1.24883	1.36409	1.00674	1.07197	0.983721	1.17364	1.06892	1.08409	1.5741	0.0541391	1.40494	0.000647077	1.52615	0.000365609
A1X283	SH3 and PX domain-containing protein 2B OS=Homo sapiens OX=9606 GN=SH3PXD2B PE=1 SV=3	SH3PXD2B	101.58	7.9	3	3	182320	199170	209780	206440	207660	200780	255970	230290	260800	218390	258910	277870	0.807804	0.882461	0.929471	0.914672	0.920078	0.889595	1.13412	1.02034	1.15552	0.967619	1.14715	1.23116	1.03993	0.389814	1.26348	0.014235	1.2772	0.0428535
A2A2Y4	FERM domain-containing protein 3 OS=Homo sapiens OX=9606 GN=FRMD3 PE=1 SV=1	FRMD3	68.771	4.7	7	7	33764	39529	39020	21850	34310	24819	41870	37500	18781	29969	0	26270	1.06823	1.25062	1.23452	0.691293	1.0855	0.785226	1.32469	1.18643	0.594195	0.948162		0.831133	0.721012	0.0750994	0.873906	0.49997	0.751102	0.0394341
A2VDF0	Fucose mutarotase OS=Homo sapiens OX=9606 GN=FUOM PE=1 SV=2	FUOM	16.765	20.1	11	11	454600	431120	459140	331460	316340	317400	366800	421400	409700	357740	306490	336960	1.20981	1.14732	1.22189	0.8821	0.841862	0.844682	0.976148	1.12145	1.09032	0.952038	0.815648	0.896737	0.717696	0.000177024	0.890725	0.0659978	0.744457	0.00377366
A3KMH1	von Willebrand factor A domain-containing protein 8 OS=Homo sapiens OX=9606 GN=VWA8 PE=1 SV=2	VWA8	214.82	17.2	24	24	104990	83609	88756	69390	73581	86908	91670	89948	92543	82220	67601	75481	1.2515	0.996634	1.05799	0.827141	0.877098	1.03596	1.09272	1.0722	1.10313	0.980076	0.805815	0.899746	0.828826	0.121955	0.988484	0.924418	0.812324	0.0804536
A4D1E9	GTP-binding protein 10 OS=Homo sapiens OX=9606 GN=GTPBP10 PE=1 SV=1	GTPBP10	42.932	45.5	24	24	823980	900820	803710	571020	535100	540520	603450	649290	501280	657900	550350	602070	1.27757	1.39671	1.24614	0.885361	0.829667	0.838071	0.935643	1.00672	0.77723	1.02007	0.853312	0.933503	0.651229	0.000435305	0.693697	0.0118132	0.715963	0.00567216
A4D1P6	WD repeat-containing protein 91 OS=Homo sapiens OX=9606 GN=WDR91 PE=1 SV=2	WDR91	83.343	9.6	11	8	91976	106320	102840	77482	89141	87297	83547	93883	82715	80678	105840	94631	1.00672	1.16372	1.12563	0.848072	0.975685	0.955501	0.914456	1.02759	0.90535	0.883054	1.15846	1.03578	0.843207	0.0510336	0.863879	0.0708997	0.933628	0.463864
A4D1S5	Ras-related protein Rab-19 OS=Homo sapiens OX=9606 GN=RAB19 PE=1 SV=2	RAB19	24.4	10.1	5	5	467610	461780	510470	345960	278330	251040	371900	366520	332550	383730	361750	396290	1.23927	1.22382	1.35286	0.916869	0.737635	0.665311	0.985616	0.971358	0.88133	1.01697	0.958716	1.05025	0.607927	0.00710124	0.743801	0.0032881	0.792973	0.0049696
A4D1U4	DENN domain-containing protein 11 OS=Homo sapiens OX=9606 GN=DENND11 PE=1 SV=1	DENND11	51.445	7.5	6	6	2079400	2346000	2466600	1416900	1225300	1195800	1024500	935290	685460	1043300	747450	866970	1.55634	1.75588	1.84615	1.06049	0.917085	0.895006	0.766795	0.700025	0.513038	0.780866	0.559435	0.64889	0.556878	0.00132969	0.383815	0.00181966	0.385624	0.000916855
A4D2P6	Delphilin OS=Homo sapiens OX=9606 GN=GRID2IP PE=3 SV=2	GRID2IP	132.27	2.7	6	6	37427	32472	41639	26552	28832	34068	29855	39159	33670	24271	23999	26897	1.18552	1.02857	1.31894	0.841049	0.91327	1.07912	0.945674	1.24038	1.06652	0.768797	0.760182	0.851977	0.801987	0.0979987	0.920619	0.47574	0.673914	0.00835969
A5D8V6	Vacuolar protein sorting-associated protein 37C OS=Homo sapiens OX=9606 GN=VPS37C PE=1 SV=2	VPS37C	38.658	6.5	2	2	0	0	0	0	0	0	179400	0	0	0	252810	0							0.830152				1.16985
A5PLL7	Plasmanylethanolamine desaturase OS=Homo sapiens OX=9606 GN=PEDS1 PE=1 SV=3	PEDS1	31.135	7.8	7	7	2987700	2964700	2949600	2624300	2837900	2796400	3558900	3586400	3548800	4105900	3898100	3522600	0.910391	0.903383	0.898782	0.799659	0.864745	0.8521	1.08444	1.09282	1.08137	1.25112	1.1878	1.07338	0.927724	0.0358447	1.20131	2.99588e-06	1.29483	0.00474434
A5PLN9	Trafficking protein particle complex subunit 13 OS=Homo sapiens OX=9606 GN=TRAPPC13 PE=1 SV=2	TRAPPC13	46.523	9.8	7	7	535540	520360	545970	441770	447090	409420	549980	554060	527300	534360	570570	557230	1.03759	1.00818	1.0578	0.855915	0.866223	0.793238	1.06557	1.07347	1.02163	1.03531	1.10546	1.07962	0.810478	0.0024171	1.0184	0.431197	1.03764	0.195894
A6NCE7	Microtubule-associated proteins 1A/1B light chain 3 beta 2 OS=Homo sapiens OX=9606 GN=MAP1LC3B2 PE=2 SV=1	MAP1LC3B2	14.628	16.8	2	2	0	0	0	0	0	0	179400	0	0	0	252810	0							0.830152				1.16985
A6NCS6	Uncharacterized protein C2orf72 OS=Homo sapiens OX=9606 GN=C2orf72 PE=1 SV=2	C2orf72	30.48	35.9	7	7	365040	379130	363880	471230	513110	501710	482990	518040	538600	490410	557660	534560	0.766306	0.795884	0.763871	0.989224	1.07714	1.05321	1.01391	1.08749	1.13065	1.02949	1.17066	1.12217	1.34114	0.000517433	1.3895	0.000682646	1.4283	0.000891913
A6ND36	Protein FAM83G OS=Homo sapiens OX=9606 GN=FAM83G PE=1 SV=2	FAM83G	90.834	22.6	16	16	10181	0	7970.2	47187	40780	46209	43086	50587	89782	50726	71286	61434	0.215687		0.168851	0.99967	0.863936	0.978951	0.912789	1.0717	1.90206	1.07465	1.51021	1.3015	4.92809	0.000676909	6.73803	0.00855608	6.7377	0.00119234
A6NDU8	UPF0600 protein C5orf51 OS=Homo sapiens OX=9606 GN=C5orf51 PE=1 SV=1	C5orf51	33.62	4.8	47	47	43076	36772	45538	52708	18870	56114	31520	48424	50864	51291	53721	51747	0.956102	0.816181	1.01075	1.16989	0.418833	1.24549	0.699609	1.07481	1.12896	1.13844	1.19238	1.14856	1.01839	0.823469	1.04324	0.889061	1.25021	0.0257585
A6NED2	RCC1 domain-containing protein 1 OS=Homo sapiens OX=9606 GN=RCCD1 PE=1 SV=1	RCCD1	40.078	10.6	16	16	106720	120410	118410	63126	54887	62118	132310	139030	147470	48741	63020	60881	1.14637	1.29343	1.27195	0.678092	0.58959	0.667264	1.42126	1.49344	1.5841	0.52357	0.676953	0.653976	0.521303	0.000359534	1.21204	0.0171397	0.49963	0.00141667
A6NFI3	Zinc finger protein 316 OS=Homo sapiens OX=9606 GN=ZNF316 PE=1 SV=1	ZNF316	108.44	1	3	3	0	89424	0	0	96208	0	0	0	107860	108640	127940	111010		0.836935			0.900428				1.00948	1.01678	1.19741	1.03896	1.07586		1.20616		1.29566
A6NGU5	Putative glutathione hydrolase 3 proenzyme OS=Homo sapiens OX=9606 GN=GGT3P PE=5 SV=2	GGT3P	61.501	10.7	5	5	878000	0	1031200	0	955730	731810	940310	1028600	1056100	670390	906190	1234400	0.930802		1.09321		1.01321	0.77582	0.996859	1.09046	1.11961	0.710706	0.960687	1.30863	0.883899	0.510534	1.05629	0.505023	0.981556	0.856736
A6NH11	Glycolipid transfer protein domain-containing protein 2 OS=Homo sapiens OX=9606 GN=GLTPD2 PE=1 SV=2	GLTPD2	31.641	12.4	4	4	2268000	2351600	2649300	1010500	888520	861910	1035400	891530	673530	1031200	697640	1060700	1.765	1.83006	2.06173	0.78639	0.691463	0.670754	0.805768	0.693805	0.524154	0.802499	0.542916	0.825457	0.379828	0.000138661	0.357752	0.0014997	0.383764	0.00244636
A6NHL2	Tubulin alpha chain-like 3 OS=Homo sapiens OX=9606 GN=TUBAL3 PE=1 SV=2	TUBAL3	49.908	13.5	7	7	297310	336080	213450	184370	200020	236210	211550	209670	111240	191430	189500	162360	1.40285	1.58579	1.00716	0.869947	0.943791	1.11455	0.998195	0.989324	0.524884	0.903259	0.894153	0.766093	0.732842	0.124539	0.628761	0.125251	0.64155	0.0422083
A6NHQ2	rRNA/tRNA 2'-O-methyltransferase fibrillarin-like protein 1 OS=Homo sapiens OX=9606 GN=FBLL1 PE=3 SV=2	FBLL1	34.803	11.4	8	8	761990	718310	707310	798490	719060	738610	801560	761520	824820	850620	854400	856850	0.973422	0.917622	0.90357	1.02005	0.91858	0.943555	1.02397	0.972822	1.05369	1.08664	1.09147	1.0946	1.03134	0.477002	1.09156	0.0546909	1.17108	0.00224913
A6NHR9	Structural maintenance of chromosomes flexible hinge domain-containing protein 1 OS=Homo sapiens OX=9606 GN=SMCHD1 PE=1 SV=2	SMCHD1	226.37	25	8	8	0	75578	68249	122040	121510	118670	125250	122060	163730	124490	147170	153490		0.619382	0.559319	1.00015	0.995808	0.972533	1.02646	1.00032	1.34181	1.02023	1.2061	1.25789	1.67896	0.0558837	1.90525	0.0152841	1.97065	0.00503951
A6NIH7	Protein unc-119 homolog B OS=Homo sapiens OX=9606 GN=UNC119B PE=1 SV=1	UNC119B	28.136	18.7	5	5	500770	529840	563180	619360	735970	671100	544570	722930	796760	776180	779610	701110	0.7567	0.800627	0.851006	0.935898	1.1121	1.01408	0.822885	1.0924	1.20396	1.17286	1.17805	1.05943	1.27145	0.0166531	1.29519	0.106539	1.41606	0.00200059
A6NJ78	12S rRNA N4-methylcytidine (m4C) methyltransferase OS=Homo sapiens OX=9606 GN=METTL15 PE=1 SV=1	METTL15	46.121	32.7	4	4	114210	112130	90468	187610	169200	173380	139330	162470	174240	173050	160320	161590	0.753862	0.740133	0.597149	1.23835	1.11683	1.14442	0.919671	1.07241	1.1501	1.14225	1.05822	1.0666	1.67354	0.00304433	1.50261	0.0149446	1.56233	0.00457767
A6NKD9	Coiled-coil domain-containing protein 85C OS=Homo sapiens OX=9606 GN=CCDC85C PE=1 SV=1	CCDC85C	45.209	8.1	6	6	1097400	1128200	985920	1429600	1291600	1327500	1503200	1344900	1785100	1303100	1804900	1946900	0.776997	0.798805	0.698066	1.01221	0.914498	0.939916	1.06432	0.952236	1.26391	0.92264	1.27793	1.37847	1.26068	0.0104188	1.44268	0.0171687	1.57399	0.0274257
A6QL63	Ankyrin repeat and BTB/POZ domain-containing protein BTBD11 OS=Homo sapiens OX=9606 GN=BTBD11 PE=2 SV=3	BTBD11	120.88	3.9	44	44	217270	214650	204890	171940	173410	177030	216270	203420	207340	176700	183380	178830	1.12133	1.10781	1.05744	0.887383	0.894969	0.913652	1.11617	1.04985	1.07008	0.911949	0.946425	0.922942	0.820307	0.00057134	0.984642	0.575541	0.846265	0.00135253
A6ZKI3	Retrotransposon Gag-like protein 8C OS=Homo sapiens OX=9606 GN=RTL8C PE=1 SV=1	RTL8C	13.171	31.9	3	3	3233500	3293500	3467300	1248400	1191400	854380	3166000	2264700	1965400	2099900	1884600	2812800	1.41191	1.43811	1.514	0.545116	0.520226	0.373066	1.38244	0.988884	0.858195	0.916924	0.822913	1.22821	0.329606	0.000754333	0.740032	0.0879189	0.680118	0.0301605
A8CG34	Nuclear envelope pore membrane protein POM 121C OS=Homo sapiens OX=9606 GN=POM121C PE=1 SV=3	POM121C	125.09	12.5	3	3	41206	44068	46165	41493	37198	34605	45181	42007	41862	36360	44321	39951	1.00011	1.06957	1.12047	1.00708	0.902833	0.839898	1.09659	1.01955	1.01603	0.882494	1.07572	0.969651	0.861966	0.0731846	0.981824	0.687439	0.917779	0.253407
A8MQT2	Golgin subfamily A member 8B OS=Homo sapiens OX=9606 GN=GOLGA8B PE=2 SV=2	GOLGA8B	67.277	21.1	7	6	212300	197720	207930	314970	292970	299740	304270	344120	388110	324870	394810	352350	0.701015	0.652872	0.686585	1.04003	0.967387	0.989742	1.0047	1.13628	1.28154	1.07272	1.30366	1.16346	1.46886	0.000214996	1.67732	0.00220546	1.73482	0.000815383
A8MT19	Putative rhophilin-2-like protein RHPN2P1 OS=Homo sapiens OX=9606 GN=RHPN2P1 PE=5 SV=2	RHPN2P1	65.944	6.2	6	6	144490	142860	153600	183330	183810	188850	202250	202750	225590	185430	239740	206850	0.767356	0.7587	0.815738	0.973627	0.976177	1.00294	1.07411	1.07676	1.19806	0.98478	1.27321	1.09854	1.26089	0.000683123	1.43007	0.00109605	1.43331	0.0103027
A8MXV4	Nucleoside diphosphate-linked moiety X motif 19 OS=Homo sapiens OX=9606 GN=NUDT19 PE=1 SV=1	NUDT19	42.233	33.6	4	4	25768	70781	50207	81345	75066	70824	54396	92255	83639	120640	98001	96019	0.336492	0.924294	0.655629	1.06224	0.98025	0.924856	0.710331	1.20471	1.0922	1.57538	1.27975	1.25387	1.54839	0.158931	1.5692	0.207755	2.1441	0.0515282
A9UHW6	MIF4G domain-containing protein OS=Homo sapiens OX=9606 GN=MIF4GD PE=1 SV=1	MIF4GD	25.423	23.4	20	20	730010	762890	756880	732770	666130	721220	737500	658520	662050	679440	695110	800130	1.0183	1.06417	1.05579	1.02215	0.929197	1.00604	1.02875	0.918582	0.923506	0.947764	0.969622	1.11612	0.942368	0.138063	0.914787	0.0833059	0.966619	0.528957
B1ANS9	WD repeat-containing protein 64 OS=Homo sapiens OX=9606 GN=WDR64 PE=2 SV=1	WDR64	123.63	34.3	4	4	180070	151960	178690	178010	183640	146700	124750	150130	136130	127920	0	165060	1.14957	0.970111	1.14076	1.13641	1.17236	0.936532	0.796403	0.958429	0.869053	0.81664		1.05374	0.995359	0.945801	0.804766	0.0478115	0.860491	0.282384
B4E2M5	Ankyrin repeat domain-containing protein 66 OS=Homo sapiens OX=9606 GN=ANKRD66 PE=2 SV=2	ANKRD66	27.916	6.4	3	3	19042	26812	0	59985	59154	62858	65576	62583	76074	57854	71717	58129	0.33796	0.475863		1.06462	1.04987	1.11561	1.16385	1.11073	1.35017	1.0268	1.27284	1.03168	2.64604	0.105949	2.96932	0.0050926	2.72895	0.00753282
B7ZAP0	Rab GTPase-activating protein 1-like, isoform 10 OS=Homo sapiens OX=9606 GN=RABGAP1L PE=1 SV=1	RABGAP1L	29.038	21.3	5	4	509920	519210	549020	209940	238810	201690	375170	246960	158920	226430	137750	217510	1.70384	1.73488	1.83448	0.701489	0.797955	0.673923	1.25359	0.825187	0.531012	0.756589	0.460275	0.726784	0.412153	8.96714e-05	0.494915	0.0374638	0.36859	0.00315565
C4AMC7	Putative WAS protein family homolog 3 OS=Homo sapiens OX=9606 GN=WASH3P PE=1 SV=2	WASH3P	49.994	19.4	3	3	6262100	7031600	7977900	5005600	5604400	5089700	6488300	5514900	5369400	4477600	4438400	5749800	1.08891	1.22272	1.38727	0.870417	0.974541	0.885041	1.12824	0.958978	0.933677	0.778604	0.771787	0.999825	0.738059	0.0185727	0.816704	0.0930394	0.689454	0.0271667
C9J7I0	UBAP1-MVB12-associated (UMA)-domain containing protein 1 OS=Homo sapiens OX=9606 GN=UMAD1 PE=1 SV=2	UMAD1	15.2	21.9	2	2	640900	726580	768590	726080	727640	753770	721380	650490	736810	729630	705410	776020	0.887745	1.00642	1.06462	1.00573	1.00789	1.04409	0.999222	0.901028	1.02059	1.01065	0.977101	1.07491	1.03344	0.553211	0.987177	0.87007	1.03511	0.578318
C9JLW8	Mapk-regulated corepressor-interacting protein 1 OS=Homo sapiens OX=9606 GN=MCRIP1 PE=1 SV=1	MCRIP1	10.92	42.3	3	3	44382	42557	34793	0	0	19974	51451	33543	52336	0	0	0	1.11338	1.0676	0.87283			0.501075	1.29072	0.841472	1.31292				0.492245		1.12813	0.552692
E9PAV3	Nascent polypeptide-associated complex subunit alpha, muscle-specific form OS=Homo sapiens OX=9606 GN=NACA PE=1 SV=1	NACA	205.42	2.6	7	6	58746	63524	68736	91639	107280	100160	113630	123820	130380	125560	124180	128690	0.57019	0.616566	0.667154	0.889451	1.04126	0.972156	1.1029	1.2018	1.26547	1.21869	1.20529	1.24907	1.56581	0.00222545	1.92575	0.00041181	1.98125	0.000123599
L0R819	ASNSD1 upstream open reading frame protein OS=Homo sapiens OX=9606 GN=ASDURF PE=1 SV=1	ASDURF	11.25	62.5	103	91	72934	80017	75769	69747	68828	76300	113650	108680	104150	119770	128800	127760	0.763437	0.837578	0.793112	0.730077	0.720457	0.798671	1.18963	1.13761	1.09019	1.25369	1.34821	1.33733	0.939467	0.210075	1.42742	0.00064301	1.64537	0.000147756
L0R8F8	MIEF1 upstream open reading frame protein OS=Homo sapiens OX=9606 GN=MIEF1 PE=1 SV=1	MIEF1	8.4447	28.6	2	2	401930	275360	381020	309530	345590	324530	284350	395180	450750	325730	397500	271690	1.15853	0.793705	1.09826	0.892197	0.996138	0.935434	0.819618	1.13908	1.29925	0.938893	1.14576	0.783126	0.925674	0.624346	1.068	0.752634	0.940103	0.727064
O00115	Deoxyribonuclease-2-alpha OS=Homo sapiens OX=9606 GN=DNASE2 PE=1 SV=2	DNASE2	39.58	9.7	2	2	0	0	73088	70246	0	54630	0	34619	0	0	0	0			1.25698	1.2081		0.939536		0.595383					0.854285		0.473662
O00116	Alkyldihydroxyacetonephosphate synthase, peroxisomal OS=Homo sapiens OX=9606 GN=AGPS PE=1 SV=1	AGPS	72.911	51.2	6	6	585370	622980	501270	1577100	1653500	1996700	781040	855770	1085700	695600	1221200	927920	0.561769	0.597862	0.481059	1.51351	1.58683	1.9162	0.74955	0.821267	1.04193	0.667554	1.17196	0.890508	3.05758	0.000322657	1.59246	0.0173907	1.66395	0.0495269
O00124	UBX domain-containing protein 8 OS=Homo sapiens OX=9606 GN=UBXN8 PE=1 SV=2	UBXN8	30.541	18.9	2	2	79066	76986	77318	103260	108500	108770	98833	110080	127610	124430	130430	133160	0.742147	0.722623	0.725739	0.969241	1.01843	1.02096	0.927688	1.03326	1.1978	1.16795	1.22427	1.2499	1.37348	7.29812e-05	1.44201	0.00841081	1.66268	1.97112e-05
O00139	Kinesin-like protein KIF2A OS=Homo sapiens OX=9606 GN=KIF2A PE=1 SV=3	KIF2A	79.954	25.6	3	3	133040	135120	113280	90281	77033	80742	110010	136910	126870	89926	105240	105780	1.22408	1.24321	1.04227	0.830659	0.708767	0.742892	1.01218	1.25968	1.16731	0.827393	0.968294	0.973262	0.650315	0.00426329	0.979944	0.81604	0.788973	0.0379714
O00142	Thymidine kinase 2, mitochondrial OS=Homo sapiens OX=9606 GN=TK2 PE=1 SV=4	TK2	31.004	17	4	4	929730	883410	856140	787470	602980	649950	553240	564260	501620	559600	534620	584520	1.39328	1.32387	1.283	1.18009	0.903618	0.974007	0.829079	0.845593	0.751722	0.83861	0.801175	0.875954	0.764401	0.0297723	0.606576	0.000328451	0.628911	0.000192214
O00148	ATP-dependent RNA helicase DDX39A OS=Homo sapiens OX=9606 GN=DDX39A PE=1 SV=2	DDX39A	49.129	55	3	3	1337000	1413400	1191000	696250	542970	553430	519750	419860	306330	454290	295780	414200	1.96998	2.08255	1.75486	1.02588	0.800028	0.815441	0.765815	0.618634	0.451356	0.669365	0.435811	0.610295	0.454826	0.0011085	0.316116	0.00191904	0.295395	0.000911487
O00159	Unconventional myosin-Ic OS=Homo sapiens OX=9606 GN=MYO1C PE=1 SV=4	MYO1C	121.68	47.4	3	3	252080	272840	242830	216980	191640	183630	155170	177060	163350	196280	181100	191090	1.2479	1.35067	1.2021	1.07414	0.948693	0.909041	0.768152	0.876517	0.808647	0.971663	0.896516	0.945971	0.77141	0.0126708	0.645497	0.00105003	0.740436	0.00198315
O00161	Synaptosomal-associated protein 23 OS=Homo sapiens OX=9606 GN=SNAP23 PE=1 SV=1	SNAP23	23.354	40.8	22	22	117270	153390	136240	251540	232650	253020	277600	191860	246430	255110	290100	344520	0.511774	0.669404	0.59456	1.09774	1.0153	1.1042	1.21146	0.837289	1.07544	1.11332	1.26602	1.50351	1.81177	0.00188346	1.75938	0.0138883	2.18661	0.00259332
O00165	HCLS1-associated protein X-1 OS=Homo sapiens OX=9606 GN=HAX1 PE=1 SV=2	HAX1	31.62	30.8	15	14	18852	66310	0	58681	0	158310	51279	0	0	20997	99865	28769	0.299795	1.0545		0.933179		2.51754	0.815468			0.333906	1.58811	0.457501	2.54798	0.342927	1.20427		1.17134	0.901784
O00170	AH receptor-interacting protein OS=Homo sapiens OX=9606 GN=AIP PE=1 SV=2	AIP	37.636	42.4	21	9	130630	156590	138550	186130	214990	207770	173240	188950	216120	182460	219510	187270	0.711812	0.85327	0.754969	1.01424	1.1715	1.13215	0.943997	1.0296	1.17765	0.994238	1.19613	1.02045	1.43009	0.00647173	1.35827	0.0218209	1.38394	0.0145646
O00178	GTP-binding protein 1 OS=Homo sapiens OX=9606 GN=GTPBP1 PE=1 SV=3	GTPBP1	72.453	5.5	20	20	53260	57640	53374	123100	119230	132400	93136	82224	116970	77037	106320	86531	0.580373	0.628102	0.581616	1.34142	1.29925	1.44276	1.0149	0.895994	1.27462	0.839471	1.15857	0.942927	2.28113	3.4258e-05	1.77953	0.00600213	1.64291	0.00751303
O00180	Potassium channel subfamily K member 1 OS=Homo sapiens OX=9606 GN=KCNK1 PE=1 SV=1	KCNK1	38.143	11.6	9	9	1244100	1028900	557420	792150	911460	838210	978470	1083400	1079000	825850	1504000	1279900	1.23149	1.01847	0.551771	0.784122	0.902223	0.829715	0.968554	1.07242	1.06806	0.81748	1.48876	1.26693	0.898036	0.834141	1.10968	0.555057	1.27534	0.425488
O00186	Syntaxin-binding protein 3 OS=Homo sapiens OX=9606 GN=STXBP3 PE=1 SV=2	STXBP3	67.764	24.2	27	27	193270	188250	190380	127490	121100	117240	168810	194870	194800	137650	126930	119180	1.23366	1.20161	1.21521	0.813779	0.772991	0.748352	1.07753	1.24387	1.24342	0.878631	0.810204	0.760736	0.639675	6.26372e-05	0.976534	0.620471	0.671026	0.000699154
O00192	Armadillo repeat protein deleted in velo-cardio-facial syndrome OS=Homo sapiens OX=9606 GN=ARVCF PE=1 SV=1	ARVCF	104.64	10.6	7	7	2165300	2158900	2415000	1570100	1342700	1542000	1246300	1040800	846840	1006800	842360	798200	1.53067	1.52615	1.70719	1.10992	0.949167	1.09005	0.881021	0.735751	0.598639	0.711716	0.595472	0.564255	0.661028	0.00253979	0.465031	0.00272178	0.39283	0.000291902
O00193	Small acidic protein OS=Homo sapiens OX=9606 GN=SMAP PE=1 SV=1	SMAP	20.332	26.2	8	8	2868700	2856500	2659300	2954800	2746700	2705700	2915900	3129800	3137900	3368600	3262300	3587400	0.951118	0.947074	0.881692	0.979665	0.910669	0.897076	0.966768	1.03769	1.04037	1.11686	1.08162	1.1894	1.00271	0.947734	1.09531	0.0570861	1.21871	0.00603027
O00194	Ras-related protein Rab-27B OS=Homo sapiens OX=9606 GN=RAB27B PE=1 SV=4	RAB27B	24.608	43.1	4	4	35352	30975	22446	55013	51973	60928	64505	73970	74064	63250	87451	65391	0.619018	0.542376	0.393032	0.963284	0.910053	1.06686	1.12949	1.29522	1.29687	1.10752	1.53128	1.145	1.8915	0.0102224	2.39419	0.00336777	2.43421	0.00615764
O00203	AP-3 complex subunit beta-1 OS=Homo sapiens OX=9606 GN=AP3B1 PE=1 SV=3	AP3B1	121.32	19.8	13	13	279780	277940	282410	306090	314760	303650	307390	329330	348330	353020	365380	350080	0.879314	0.873531	0.887579	0.962003	0.989251	0.954334	0.966088	1.03504	1.09476	1.1095	1.14834	1.10026	1.10042	0.00127606	1.1725	0.012346	1.2718	6.54128e-05
O00204	Sulfotransferase 2B1 OS=Homo sapiens OX=9606 GN=SULT2B1 PE=1 SV=2	SULT2B1	41.307	28.8	9	9	71422	79082	67690	111920	144780	153300	87712	98387	102410	100570	91293	105650	0.705858	0.781561	0.668975	1.1061	1.43085	1.51505	0.866851	0.972351	1.01211	0.993925	0.902241	1.04413	1.87906	0.00430926	1.32226	0.0127329	1.36353	0.00772804
O00213	Amyloid-beta A4 precursor protein-binding family B member 1 OS=Homo sapiens OX=9606 GN=APBB1 PE=1 SV=2	APBB1	77.243	25.9	4	2	50431	46269	54075	17557	11461	17169	31687	60080	32537	56045	31202	36517	1.35985	1.24762	1.4581	0.473415	0.30904	0.462953	0.854423	1.62003	0.877343	1.51122	0.841346	0.984662	0.306331	0.00118898	0.824434	0.329495	0.820852	0.277416
O00214	Galectin-8 OS=Homo sapiens OX=9606 GN=LGALS8 PE=1 SV=4	LGALS8	35.808	12	14	14	139170	148830	138060	112920	97142	111990	141990	144950	142560	96838	108050	100060	1.12646	1.20465	1.11747	0.913987	0.786278	0.906459	1.14928	1.17324	1.1539	0.783817	0.874568	0.809896	0.755884	0.0065952	1.00807	0.745429	0.71574	0.00114131
O00217	NADH dehydrogenase [ubiquinone] iron-sulfur protein 8, mitochondrial OS=Homo sapiens OX=9606 GN=NDUFS8 PE=1 SV=1	NDUFS8	23.705	36.2	7	7	538490	563460	531020	634850	620970	633230	770530	758700	794370	665840	797790	786940	0.798138	0.835148	0.787067	0.940961	0.920388	0.93856	1.14206	1.12453	1.1774	0.986894	1.18247	1.16639	1.15682	0.00161071	1.42293	9.51436e-05	1.37821	0.0064015
O00220	Tumor necrosis factor receptor superfamily member 10A OS=Homo sapiens OX=9606 GN=TNFRSF10A PE=1 SV=3	TNFRSF10A	50.089	8.1	4	4	145940	123110	133500	137060	135750	123630	145120	185060	158010	190240	174660	194440	0.948422	0.800056	0.867578	0.890713	0.8822	0.803436	0.943093	1.20265	1.02686	1.23631	1.13506	1.26361	0.984822	0.825063	1.21274	0.0928711	1.38949	0.00500841
O00231	26S proteasome non-ATPase regulatory subunit 11 OS=Homo sapiens OX=9606 GN=PSMD11 PE=1 SV=3	PSMD11	47.463	62.8	23	23	49260	56410	40194	87953	73839	76230	115360	114230	116860	120800	117020	117610	0.544427	0.623449	0.444228	0.972066	0.816076	0.842502	1.27497	1.26248	1.29155	1.33509	1.29332	1.29984	1.63181	0.0114867	2.37516	0.000896195	2.43672	0.000810934
O00233	26S proteasome non-ATPase regulatory subunit 9 OS=Homo sapiens OX=9606 GN=PSMD9 PE=1 SV=3	PSMD9	24.682	39.5	6	6	1905000	1948200	1907000	1947500	2072700	1973300	2329600	2327800	2477400	2312100	2557900	2507200	0.870337	0.890073	0.87125	0.889754	0.946954	0.901541	1.06432	1.0635	1.13185	1.05633	1.16863	1.14546	1.0405	0.124536	1.23864	0.000617446	1.28072	0.0014807
O00244	Copper transport protein ATOX1 OS=Homo sapiens OX=9606 GN=ATOX1 PE=1 SV=1	ATOX1	7.4016	64.7	6	6	251910	244300	250390	153330	139880	134790	134510	117090	92717	138080	93880	114110	1.62088	1.57191	1.6111	0.986581	0.900038	0.867288	0.865486	0.753399	0.596575	0.888457	0.604058	0.734225	0.573265	0.000145053	0.46118	0.00196395	0.463528	0.00220528
O00255	Menin OS=Homo sapiens OX=9606 GN=MEN1 PE=1 SV=4	MEN1	68.023	10.7	22	22	4507200	4234500	4115400	2621300	1889000	1892300	3103700	1379400	1477900	1688100	914330	2289100	1.79616	1.68749	1.64002	1.04461	0.752784	0.754099	1.23685	0.549704	0.588957	0.672723	0.364369	0.912227	0.497982	0.00321091	0.463635	0.0323651	0.380454	0.0189077
O00257	E3 SUMO-protein ligase CBX4 OS=Homo sapiens OX=9606 GN=CBX4 PE=1 SV=3	CBX4	61.367	13.6	21	21	67423	70926	82476	116950	104890	79879	80045	89243	129620	140040	113800	124450	0.674375	0.709413	0.824937	1.16975	1.04913	0.798962	0.800622	0.892622	1.29648	1.4007	1.13824	1.24477	1.36633	0.0776401	1.3536	0.14618	1.71308	0.0032203
O00258	Guided entry of tail-anchored proteins factor 1 OS=Homo sapiens OX=9606 GN=GET1 PE=1 SV=2	GET1	19.779	13.8	9	9	28166	45310	54739	283870	235430	369240	173900	191360	189640	127090	149970	200780	0.164915	0.265295	0.320502	1.66209	1.37847	2.16194	1.0182	1.12043	1.11036	0.744125	0.878089	1.17559	6.93008	0.00117394	4.32789	0.00168588	3.72687	0.00501722
O00264	Membrane-associated progesterone receptor component 1 OS=Homo sapiens OX=9606 GN=PGRMC1 PE=1 SV=3	PGRMC1	21.671	48.2	3	3	63461	63642	60101	27565	23195	24452	28716	25795	18619	34823	12763	27539	1.85436	1.85965	1.75618	0.805462	0.677769	0.714499	0.839095	0.753742	0.544056	1.01754	0.372941	0.804703	0.401765	7.32635e-05	0.390643	0.00190755	0.4013	0.0305365
O00267	Transcription elongation factor SPT5 OS=Homo sapiens OX=9606 GN=SUPT5H PE=1 SV=1	SUPT5H	121	41.4	3	3	119130	110500	113060	79763	78675	68276	115380	0	91735	71004	75755	57794	1.33571	1.23895	1.26765	0.894321	0.882122	0.765526	1.29367		1.02855	0.796113	0.849382	0.647999	0.661572	0.00159091	0.90657	0.527783	0.596904	0.00349768
O00268	Transcription initiation factor TFIID subunit 4 OS=Homo sapiens OX=9606 GN=TAF4 PE=1 SV=2	TAF4	110.11	8.1	7	7	217180	325730	252240	245500	219510	289260	352580	246660	588050	299280	291080	358250	0.707173	1.06063	0.821334	0.799388	0.71476	0.941878	1.14806	0.803165	1.91479	0.974504	0.947804	1.16652	0.948588	0.768342	1.49316	0.276105	1.193	0.23976
O00273	DNA fragmentation factor subunit alpha OS=Homo sapiens OX=9606 GN=DFFA PE=1 SV=1	DFFA	36.521	20.2	6	5	1227400	1258100	1150300	822490	760980	587930	865410	628660	494000	611060	492230	689540	1.53615	1.57458	1.43966	1.02939	0.952406	0.735825	1.08311	0.7868	0.618266	0.764773	0.616051	0.862995	0.597228	0.00748406	0.546804	0.0186944	0.493105	0.00218281
O00287	Regulatory factor X-associated protein OS=Homo sapiens OX=9606 GN=RFXAP PE=1 SV=1	RFXAP	28.232	18	50	50	141180	135350	134100	67345	71124	68331	127370	124950	126920	77720	73310	74820	1.38579	1.32857	1.3163	0.661044	0.698138	0.670723	1.25024	1.22648	1.24582	0.762883	0.719596	0.734417	0.503616	7.19463e-06	0.923556	0.009346	0.550009	1.37403e-05
O00291	Huntingtin-interacting protein 1 OS=Homo sapiens OX=9606 GN=HIP1 PE=1 SV=5	HIP1	116.22	21.4	35	35	2300300	2422000	2293100	1230600	1190900	1195700	1370600	1041900	911520	1067700	876520	1201000	1.61407	1.69947	1.60902	0.863486	0.835629	0.838997	0.961721	0.731079	0.639594	0.749183	0.615036	0.842716	0.515609	5.49496e-06	0.473818	0.00329594	0.448331	0.000978926
O00299	Chloride intracellular channel protein 1 OS=Homo sapiens OX=9606 GN=CLIC1 PE=1 SV=4	CLIC1	26.922	78.8	10	10	89280	86229	85560	68139	75933	70127	95887	97059	78456	74454	88756	78845	1.08358	1.04655	1.03843	0.826992	0.921587	0.85112	1.16377	1.17799	0.952208	0.903637	1.07722	0.956929	0.820469	0.00471161	1.03958	0.650408	0.927169	0.216926
O00303	Eukaryotic translation initiation factor 3 subunit F OS=Homo sapiens OX=9606 GN=EIF3F PE=1 SV=1	EIF3F	37.563	37.8	8	8	386310	406160	404160	167950	200920	187160	249250	248190	202150	203450	190500	171670	1.53609	1.61502	1.60707	0.667822	0.798921	0.744207	0.991096	0.986881	0.803812	0.808981	0.757488	0.682614	0.464663	0.000146511	0.584634	0.00158477	0.472677	0.000132761
O00308	NEDD4-like E3 ubiquitin-protein ligase WWP2 OS=Homo sapiens OX=9606 GN=WWP2 PE=1 SV=2	WWP2	98.911	23.5	5	5	669570	686530	646380	784370	693900	728310	799830	814030	793770	865050	891180	873750	0.868944	0.890954	0.838849	1.01793	0.900519	0.945175	1.03799	1.05642	1.03013	1.12263	1.15654	1.13392	1.10192	0.0727049	1.20232	0.000630383	1.31336	0.000152763
O00330	Pyruvate dehydrogenase protein X component, mitochondrial OS=Homo sapiens OX=9606 GN=PDHX PE=1 SV=3	PDHX	54.122	29.5	16	16	135960	127140	113760	109170	85308	56513	91378	129300	105620	168850	125990	81752	1.22602	1.14649	1.02583	0.984444	0.769268	0.509608	0.824004	1.16597	0.952432	1.52261	1.13612	0.737201	0.666006	0.0918079	0.865833	0.251907	0.999289	0.859517
O00391	Sulfhydryl oxidase 1 OS=Homo sapiens OX=9606 GN=QSOX1 PE=1 SV=3	QSOX1	82.577	6.7	10	10	100920	113400	102140	80616	68491	70309	86249	77422	83552	77341	78384	83358	1.18476	1.33127	1.19908	0.946399	0.804056	0.825399	1.01253	0.908903	0.980866	0.907952	0.920196	0.978589	0.693345	0.00421911	0.781214	0.00730502	0.755492	0.00304672
O00399	Dynactin subunit 6 OS=Homo sapiens OX=9606 GN=DCTN6 PE=1 SV=1	DCTN6	20.747	20	11	11	47057	42608	54442	183570	340500	321690	206280	260600	284360	199240	246980	248180	0.231855	0.209934	0.268241	0.904469	1.67768	1.585	1.01636	1.284	1.40107	0.981677	1.2169	1.22281	5.86897	0.00115328	5.21307	0.0001598	4.81864	0.000101485
O00400	Acetyl-coenzyme A transporter 1 OS=Homo sapiens OX=9606 GN=SLC33A1 PE=1 SV=1	SLC33A1	60.908	14.8	3	3	2382000	2419300	2373400	3474200	3040900	3131800	3364100	3546900	4071300	3348900	4084600	3820200	0.731842	0.743302	0.7292	1.06741	0.934282	0.96221	1.03358	1.08974	1.25086	1.02891	1.25495	1.17371	1.34457	0.00195894	1.5307	0.00178837	1.56853	0.00159182
O00401	Neural Wiskott-Aldrich syndrome protein OS=Homo sapiens OX=9606 GN=WASL PE=1 SV=2	WASL	54.826	20.4	13	12	45158	42543	31930	21748	42332	15450	35931	33537	27401	13845	0	18665	1.51196	1.4244	1.06906	0.728155	1.41734	0.517289	1.20302	1.12287	0.917426	0.463551		0.624932	0.664794	0.196499	0.809732	0.199267	0.407628	0.014907
O00410	Importin-5 OS=Homo sapiens OX=9606 GN=IPO5 PE=1 SV=4	IPO5	123.63	41.2	7	7	760160	648870	469780	426560	590180	280730	832410	896250	1289700	518900	720790	559140	1.14117	0.9741	0.705246	0.640363	0.885993	0.421439	1.24964	1.34547	1.93613	0.778986	1.08207	0.839395	0.690581	0.199071	1.60653	0.0725444	0.957431	0.85302
O00411	DNA-directed RNA polymerase, mitochondrial OS=Homo sapiens OX=9606 GN=POLRMT PE=1 SV=2	POLRMT	138.62	27.1	4	4	0	0	0	104820	85428	95963	0	0	72921	103640	137670	105290				1.03969	0.847341	0.951836			0.723287	1.02798	1.36552	1.04435
O00418	Eukaryotic elongation factor 2 kinase OS=Homo sapiens OX=9606 GN=EEF2K PE=1 SV=2	EEF2K	82.143	9	21	21	344410	366610	389200	76596	89206	80152	399820	396650	386940	85354	101940	95111	1.46975	1.56449	1.66089	0.326869	0.380681	0.342044	1.70621	1.69268	1.65124	0.364243	0.435023	0.405881	0.22355	1.2717e-05	1.07561	0.113464	0.25668	2.64129e-05
O00422	Histone deacetylase complex subunit SAP18 OS=Homo sapiens OX=9606 GN=SAP18 PE=1 SV=1	SAP18	17.561	61.4	41	39	225740	245490	190090	372240	401830	382990	345470	367980	470430	403970	457710	422840	0.631915	0.687201	0.53212	1.04201	1.12484	1.07211	0.967076	1.03009	1.31688	1.13083	1.28127	1.18366	1.74962	0.00198291	1.79018	0.0086416	1.94236	0.00133192
O00423	Echinoderm microtubule-associated protein-like 1 OS=Homo sapiens OX=9606 GN=EML1 PE=1 SV=3	EML1	89.86	13.5	7	7	50857	43860	51425	0	37062	17821	37981	45992	42075	15424	28074	19175	1.43536	1.23788	1.45139		1.04602	0.502971	1.07196	1.29806	1.1875	0.435319	0.792347	0.541186	0.563319	0.327716	0.862504	0.120524	0.42885	0.00865544
O00425	Insulin-like growth factor 2 mRNA-binding protein 3 OS=Homo sapiens OX=9606 GN=IGF2BP3 PE=1 SV=2	IGF2BP3	63.704	41.3	2	2	2010600	2098300	2205600	756850	778650	733500	1045500	697200	773670	868240	754410	944480	1.76536	1.84236	1.93658	0.664535	0.683676	0.644033	0.917978	0.612161	0.679303	0.762338	0.662393	0.829279	0.359332	5.58432e-06	0.398507	0.00168081	0.406545	0.000217055
O00429	Dynamin-1-like protein OS=Homo sapiens OX=9606 GN=DNM1L PE=1 SV=2	DNM1L	81.876	46.9	8	8	1633700	1698300	1773200	1186400	871120	901460	873240	758500	925990	772160	627920	866210	1.52111	1.58126	1.651	1.10464	0.811086	0.839335	0.81306	0.706227	0.862175	0.718946	0.584646	0.806514	0.579601	0.00527739	0.501005	0.000404322	0.443918	0.00107373
O00442	RNA 3'-terminal phosphate cyclase OS=Homo sapiens OX=9606 GN=RTCA PE=1 SV=1	RTCA	39.336	14.8	21	19	322700	333350	349540	293120	246100	283580	219700	133170	97832	144040	111860	154400	1.43988	1.4874	1.55964	1.30789	1.09809	1.26533	0.980296	0.594201	0.436524	0.642703	0.499117	0.688929	0.818226	0.0255179	0.448197	0.0222735	0.408019	0.000845829
O00443	Phosphatidylinositol 4-phosphate 3-kinase C2 domain-containing subunit alpha OS=Homo sapiens OX=9606 GN=PIK3C2A PE=1 SV=2	PIK3C2A	190.68	19.1	33	33	243610	296070	288450	230190	251540	223550	184140	184840	195340	175380	222270	189950	1.08863	1.32306	1.289	1.02866	1.12406	0.998983	0.822871	0.825999	0.872921	0.783725	0.993263	0.848834	0.851654	0.0887935	0.681439	0.00403312	0.70955	0.0205209
O00458	Interferon-related developmental regulator 1 OS=Homo sapiens OX=9606 GN=IFRD1 PE=1 SV=4	IFRD1	50.268	7.1	9	9	135400	123980	125720	106470	100300	100560	116810	109600	133140	125180	90547	90030	1.1967	1.09576	1.11114	0.941007	0.886475	0.888773	1.03239	0.968671	1.17672	1.10637	0.800276	0.795706	0.798052	0.00257132	0.933654	0.324649	0.793968	0.0972478
O00459	Phosphatidylinositol 3-kinase regulatory subunit beta OS=Homo sapiens OX=9606 GN=PIK3R2 PE=1 SV=2	PIK3R2	81.544	9.2	6	6	86515	100350	92846	65388	70910	66956	69625	77749	82262	56445	90973	60166	1.12823	1.30865	1.21079	0.852715	0.924727	0.873164	0.90797	1.01391	1.07277	0.736091	1.18637	0.784616	0.726657	0.00293576	0.820976	0.0384101	0.742137	0.109164
O00461	Golgi integral membrane protein 4 OS=Homo sapiens OX=9606 GN=GOLIM4 PE=1 SV=1	GOLIM4	81.879	18.7	12	12	154860	174440	156650	2331000	2490200	3194100	600530	929210	1993300	480610	920260	726320	0.131316	0.14792	0.132834	1.97661	2.11161	2.70849	0.50923	0.78794	1.69025	0.407542	0.780351	0.615896	16.4941	1.10207e-05	7.2498	0.00622624	4.37738	0.00172884
O00462	Beta-mannosidase OS=Homo sapiens OX=9606 GN=MANBA PE=1 SV=3	MANBA	100.89	10.6	7	7	8259600	11757000	7295800	11218000	9600900	10210000	13932000	8138200	20662000	8387200	8784000	12366000	0.75886	1.08019	0.67031	1.03067	0.882093	0.938055	1.28002	0.747706	1.89834	0.770583	0.80704	1.13614	1.13607	0.38371	1.56457	0.261967	1.08146	0.679089
O00468	Agrin OS=Homo sapiens OX=9606 GN=AGRN PE=1 SV=6	AGRN	217.32	25.4	4	4	15311	15624	16391	0	0	0	20031	19985	0	0	0	0	0.876497	0.894415	0.938323				1.1467	1.14407							1.26831	0.00278567
O00469	Procollagen-lysine,2-oxoglutarate 5-dioxygenase 2 OS=Homo sapiens OX=9606 GN=PLOD2 PE=1 SV=2	PLOD2	84.685	40.2	3	3	127300	142580	189000	278220	466460	141270	868130	2555300	1456300	1117000	2081400	866510	0.148462	0.166283	0.22042	0.324472	0.544005	0.164755	1.01245	2.9801	1.6984	1.30269	2.42741	1.01056	1.93068	0.200878	10.634	0.00237515	8.85833	0.00174215
O00470	Homeobox protein Meis1 OS=Homo sapiens OX=9606 GN=MEIS1 PE=1 SV=1	MEIS1	43.016	11.8	4	4	41863	43462	49574	0	0	0	53378	61190	66919	0	0	0	0.793897	0.824221	0.94013				1.01227	1.16042	1.26906						1.34535	0.0240286
O00471	Exocyst complex component 5 OS=Homo sapiens OX=9606 GN=EXOC5 PE=1 SV=1	EXOC5	81.852	14.8	26	26	153510	144950	177650	218990	221000	202500	187210	200590	232260	182330	215170	192270	0.791143	0.747027	0.915553	1.12861	1.13896	1.04362	0.964822	1.03378	1.197	0.939672	1.10892	0.990899	1.34946	0.010467	1.30235	0.039764	1.23873	0.0503806
O00483	Cytochrome c oxidase subunit NDUFA4 OS=Homo sapiens OX=9606 GN=NDUFA4 PE=1 SV=1	NDUFA4	9.3697	37	7	7	70720000	78252000	45039000	18141000	25264000	18173000	49958000	56756000	47065000	35643000	27175000	25323000	1.70578	1.88745	1.08635	0.437564	0.609372	0.438336	1.205	1.36896	1.13522	0.859715	0.655466	0.610795	0.317394	0.00499862	0.79263	0.308305	0.454309	0.0178486
O00487	26S proteasome non-ATPase regulatory subunit 14 OS=Homo sapiens OX=9606 GN=PSMD14 PE=1 SV=1	PSMD14	34.577	42.6	17	17	62875	55400	61436	53706	51578	44321	78882	99629	85258	60989	68688	61309	0.962285	0.847882	0.940262	0.821956	0.789388	0.678321	1.20727	1.5248	1.30485	0.933421	1.05125	0.938318	0.832475	0.0577343	1.46774	0.00851415	1.06274	0.33033
O00488	Zinc finger protein 593 OS=Homo sapiens OX=9606 GN=ZNF593 PE=1 SV=2	ZNF593	15.199	32.1	19	19	496290	512600	474200	528150	473190	487430	516360	514620	589140	545220	618250	546590	0.945008	0.976065	0.902946	1.00567	0.901023	0.928138	0.983224	0.979911	1.12181	1.03818	1.17724	1.04079	1.00383	0.938977	1.09239	0.156848	1.15304	0.0404034
O00505	Importin subunit alpha-4 OS=Homo sapiens OX=9606 GN=KPNA3 PE=1 SV=2	KPNA3	57.81	12.5	14	13	0	416590	358010	365390	0	0	0	0	156860	157280	0	0		1.43244	1.23101	1.25639					0.53936	0.540804			0.943429		0.405009		0.406093
O00507	Probable ubiquitin carboxyl-terminal hydrolase FAF-Y OS=Homo sapiens OX=9606 GN=USP9Y PE=2 SV=2	USP9Y	291.07	9.4	4	4	257150	221090	256340	114820	113950	112670	130750	127080	107590	128600	101510	100950	1.74093	1.4968	1.73545	0.777343	0.771453	0.762787	0.88519	0.860344	0.728395	0.870635	0.687233	0.683441	0.46481	0.000108401	0.497454	0.000882229	0.450679	0.00104349
O00512	B-cell CLL/lymphoma 9 protein OS=Homo sapiens OX=9606 GN=BCL9 PE=1 SV=4	BCL9	149.29	2.3	2	2	12845	15923	0	0	8801.5	10584	14546	18221	24265	0	0	0	0.854823	1.05966			0.585732	0.704356	0.968023	1.21259	1.61481				0.673856	0.111573	1.32165	0.294525
O00515	Ladinin-1 OS=Homo sapiens OX=9606 GN=LAD1 PE=1 SV=2	LAD1	57.13	6.8	3	3	0	0	0	61195	0	59239	24956	26352	18034	39858	55478	0				1.50244		1.45442	0.612714	0.646988	0.442766	0.978584	1.36208
O00541	Pescadillo homolog OS=Homo sapiens OX=9606 GN=PES1 PE=1 SV=1	PES1	68.002	41.3	9	9	91590	80488	93425	306580	410000	359280	251480	271670	331990	316960	394360	399190	0.332348	0.292063	0.339007	1.11247	1.48775	1.3037	0.912533	0.985796	1.20468	1.15014	1.431	1.44852	4.05216	0.000131444	3.22083	0.000254602	4.18266	8.56754e-05
O00559	Receptor-binding cancer antigen expressed on SiSo cells OS=Homo sapiens OX=9606 GN=EBAG9 PE=1 SV=1	EBAG9	24.377	8.9	4	4	85714	92872	96502	84625	103140	93455	76187	81238	69187	89222	86013	74721	0.995829	1.07899	1.12116	0.983177	1.19829	1.08576	0.885144	0.943827	0.803818	1.03659	0.999303	0.868112	1.02229	0.780036	0.82378	0.0287747	0.90864	0.204484
O00560	Syntenin-1 OS=Homo sapiens OX=9606 GN=SDCBP PE=1 SV=1	SDCBP	32.444	22.1	13	13	592990	602560	577240	870910	888160	921390	1153800	1093500	1265100	924790	1344800	1165100	0.624181	0.634255	0.607603	0.91672	0.934877	0.969855	1.21449	1.15102	1.33164	0.973434	1.41554	1.22638	1.512	3.73135e-05	1.98128	0.000104461	1.93745	0.00408051
O00562	Membrane-associated phosphatidylinositol transfer protein 1 OS=Homo sapiens OX=9606 GN=PITPNM1 PE=1 SV=4	PITPNM1	134.85	2.7	10	7	252110	309240	276100	637910	656150	799470	381660	424600	616360	408510	579920	436230	0.523569	0.642214	0.573391	1.32478	1.36266	1.6603	0.792612	0.881788	1.28003	0.848373	1.20435	0.905941	2.49989	0.000584253	1.69875	0.0310314	1.70119	0.013031
O00567	Nucleolar protein 56 OS=Homo sapiens OX=9606 GN=NOP56 PE=1 SV=4	NOP56	66.049	52.5	3	3	0	0	0	61195	0	59239	24956	26352	18034	39858	55478	0				1.50244		1.45442	0.612714	0.646988	0.442766	0.978584	1.36208
O00571	ATP-dependent RNA helicase DDX3X OS=Homo sapiens OX=9606 GN=DDX3X PE=1 SV=3	DDX3X	73.243	49.8	16	16	320940	296560	304030	224220	216370	221690	251340	283180	284670	235140	242970	221840	1.24117	1.14688	1.17577	0.867123	0.836765	0.857339	0.972004	1.09514	1.1009	0.909354	0.939635	0.857919	0.718674	0.00020847	0.888946	0.0643583	0.759552	0.00147323
O00592	Podocalyxin OS=Homo sapiens OX=9606 GN=PODXL PE=1 SV=2	PODXL	58.635	5.9	3	3	1312900	1404900	1419200	656060	557910	582400	388460	597830	204910	584990	382600	207060	1.89835	2.03137	2.05205	0.94861	0.806693	0.842103	0.561682	0.864414	0.296283	0.845848	0.553209	0.299392	0.43422	0.000103738	0.287938	0.0128323	0.283938	0.0112838
O00622	CCN family member 1 OS=Homo sapiens OX=9606 GN=CCN1 PE=1 SV=1	CCN1	42.026	10.2	8	8	66298	67583	63537	43763	51228	54048	73389	54728	62437	39772	34455	40804	1.22013	1.24378	1.16932	0.805402	0.942786	0.994684	1.35063	1.0072	1.14907	0.731953	0.6341	0.750945	0.754941	0.0124551	0.965231	0.651632	0.582677	0.00062229
O00623	Peroxisome assembly protein 12 OS=Homo sapiens OX=9606 GN=PEX12 PE=1 SV=1	PEX12	40.797	4.2	9	9	249940	233380	226480	172290	159270	161520	188490	184160	209430	152270	155190	167400	1.32722	1.23928	1.20264	0.914887	0.845749	0.857697	1.00091	0.977919	1.11211	0.808578	0.824083	0.88892	0.694675	0.000656547	0.820062	0.0154663	0.669005	0.000611775
O00625	Pirin OS=Homo sapiens OX=9606 GN=PIR PE=1 SV=1	PIR	32.113	24.5	25	25	15538000	16560000	16047000	9385600	7140000	7592500	8622400	5930700	4074100	7152400	4102600	6321300	1.71902	1.83208	1.77533	1.03836	0.789921	0.839982	0.953923	0.656132	0.45073	0.791292	0.453883	0.699345	0.500947	0.0011911	0.386898	0.0101567	0.36507	0.00365027
O00628	Peroxisomal targeting signal 2 receptor OS=Homo sapiens OX=9606 GN=PEX7 PE=1 SV=1	PEX7	35.891	14.9	20	19	337150	307160	375400	327380	303660	313880	191670	279790	275560	289950	284430	259440	1.14112	1.03961	1.27058	1.10805	1.02777	1.06236	0.648726	0.946977	0.932661	0.981365	0.962682	0.878101	0.926656	0.302107	0.732581	0.077548	0.817703	0.0417512
O00629	Importin subunit alpha-3 OS=Homo sapiens OX=9606 GN=KPNA4 PE=1 SV=1	KPNA4	57.886	40.9	35	33	2516200	2499400	2588700	2099900	2150400	2081400	2521600	2524900	2473400	2148000	2270600	2092700	1.07964	1.07243	1.11074	0.901013	0.922681	0.893075	1.08195	1.08337	1.06127	0.921651	0.974256	0.897923	0.832647	0.000227049	0.988901	0.43038	0.856266	0.00411458
O00635	E3 ubiquitin-protein ligase TRIM38 OS=Homo sapiens OX=9606 GN=TRIM38 PE=1 SV=1	TRIM38	53.415	12.6	5	5	69062	73842	98800	64956	101440	81447	95765	96189	76193	110390	82599	104050	0.785738	0.840122	1.12408	0.739023	1.15411	0.926646	1.08955	1.09437	0.86687	1.25594	0.939753	1.18381	1.0254	0.907088	1.1094	0.456547	1.22894	0.209237
O00712	Nuclear factor 1 B-type OS=Homo sapiens OX=9606 GN=NFIB PE=1 SV=2	NFIB	47.441	55.8	42	42	60830	64705	61594	68522	81160	71328	77767	80551	94013	81027	80890	85058	0.804412	0.855655	0.814515	0.906131	1.07326	0.943237	1.02839	1.0652	1.24322	1.0715	1.06968	1.1248	1.18106	0.0393505	1.34843	0.00845591	1.31981	0.000376413
O00743	Serine/threonine-protein phosphatase 6 catalytic subunit OS=Homo sapiens OX=9606 GN=PPP6C PE=1 SV=1	PPP6C	35.144	16.4	4	4	125440	122920	120870	128240	120890	124390	128190	113190	115320	117800	123290	126960	1.02574	1.00514	0.988375	1.04864	0.988538	1.01716	1.04823	0.925574	0.942991	0.963271	1.00816	1.03817	1.01162	0.602293	0.966065	0.422063	0.996804	0.890569
O00754	Lysosomal alpha-mannosidase OS=Homo sapiens OX=9606 GN=MAN2B1 PE=1 SV=3	MAN2B1	113.74	18.4	14	14	302350	323550	351540	353710	338990	384450	370150	413980	429820	417660	386410	546120	0.785541	0.840621	0.913342	0.91898	0.880736	0.998846	0.961693	1.07557	1.11672	1.08513	1.00394	1.41888	1.10201	0.162632	1.24197	0.0257734	1.38135	0.0506277
O00762	Ubiquitin-conjugating enzyme E2 C OS=Homo sapiens OX=9606 GN=UBE2C PE=1 SV=1	UBE2C	19.652	9.5	11	8	56380	59526	58751	74996	86923	88510	84856	114480	111400	115190	112910	119580	0.62442	0.659262	0.650679	0.830596	0.96269	0.980266	0.939797	1.26789	1.23378	1.27575	1.2505	1.32437	1.43383	0.00287048	1.77912	0.0042539	1.99064	8.03362e-06
O00764	Pyridoxal kinase OS=Homo sapiens OX=9606 GN=PDXK PE=1 SV=1	PDXK	35.102	33.7	10	10	37782	0	0	42388	35607	0	0	21778	58378	0	34829	50551	0.940141			1.05475	0.88602			0.541909	1.45264		0.866661	1.25788	1.03217		1.06077		1.1299
O00767	Acyl-CoA desaturase OS=Homo sapiens OX=9606 GN=SCD PE=1 SV=2	SCD	41.522	13.9	2	2	638470	678820	676420	743650	661480	646710	703290	811670	1035600	961350	752890	795710	0.841378	0.894552	0.891389	0.979985	0.871701	0.852237	0.926798	1.06962	1.36472	1.26687	0.992161	1.04859	1.02916	0.598041	1.2793	0.111134	1.25893	0.0424836
O14493	Claudin-4 OS=Homo sapiens OX=9606 GN=CLDN4 PE=1 SV=1	CLDN4	22.077	27.3	17	17	36439	34488	40447	34642	38749	39131	27439	33068	30673	36656	30741	30421	1.05903	1.00233	1.17552	1.00681	1.12617	1.13727	0.797464	0.96106	0.891454	1.06534	0.89343	0.88413	1.01031	0.866132	0.818683	0.0485519	0.878284	0.160932
O14494	Phospholipid phosphatase 1 OS=Homo sapiens OX=9606 GN=PLPP1 PE=1 SV=1	PLPP1	32.156	12.3	15	15	285650	279490	269290	238770	211130	213860	293860	289460	309700	239500	236750	226550	1.10788	1.08399	1.04443	0.92606	0.81886	0.829448	1.13972	1.12266	1.20116	0.928892	0.918226	0.878666	0.795465	0.00572363	1.07022	0.0645714	0.842252	0.00206967
O14497	AT-rich interactive domain-containing protein 1A OS=Homo sapiens OX=9606 GN=ARID1A PE=1 SV=3	ARID1A	242.04	16.5	6	6	154330	114010	151670	142870	148140	126360	172850	180050	172170	210740	190440	172030	0.956759	0.706798	0.940268	0.885713	0.918384	0.783361	1.07157	1.11621	1.06736	1.30647	1.18062	1.06649	0.993714	0.995103	1.25014	0.0791897	1.36475	0.0502501
O14519	Cyclin-dependent kinase 2-associated protein 1 OS=Homo sapiens OX=9606 GN=CDK2AP1 PE=1 SV=1	CDK2AP1	12.365	46.1	11	11	297220	307180	294540	300750	308750	303700	323320	321370	313260	333230	352000	309000	0.947486	0.979237	0.938942	0.958739	0.984242	0.968143	1.03069	1.02447	0.998619	1.06228	1.12212	0.985038	1.01586	0.347268	1.06564	0.016517	1.106	0.0670847
O14521	Succinate dehydrogenase [ubiquinone] cytochrome b small subunit, mitochondrial OS=Homo sapiens OX=9606 GN=SDHD PE=1 SV=1	SDHD	17.043	6.3	11	11	829900	859220	881040	1287300	1531300	1562500	1823100	1568000	1876800	1442900	1886900	1877500	0.571476	0.591666	0.606691	0.886445	1.05447	1.07595	1.2554	1.07974	1.29238	0.993593	1.29933	1.29286	1.7046	0.00115373	2.04964	0.000254881	2.02606	0.00150109
O14524	Nuclear envelope integral membrane protein 1 OS=Homo sapiens OX=9606 GN=NEMP1 PE=1 SV=2	NEMP1	50.639	3.6	5	5	121280	139240	133170	211470	303760	282730	209490	256120	285810	229960	295110	242940	0.536819	0.616315	0.589448	0.936025	1.34453	1.25144	0.927261	1.13366	1.26508	1.01787	1.30624	1.07532	2.02687	0.00412119	1.90866	0.00302262	1.9508	0.00150931
O14531	Dihydropyrimidinase-related protein 4 OS=Homo sapiens OX=9606 GN=DPYSL4 PE=1 SV=2	DPYSL4	61.877	25	41	29	61920	43443	61952	110950	110180	141210	101950	107620	204250	100990	190780	164230	0.530942	0.372508	0.531216	0.951357	0.944754	1.21083	0.874185	0.922803	1.75137	0.865953	1.63587	1.40821	2.16562	0.0055967	2.4733	0.026527	2.7254	0.0121379
O14545	TRAF-type zinc finger domain-containing protein 1 OS=Homo sapiens OX=9606 GN=TRAFD1 PE=1 SV=1	TRAFD1	64.84	19.2	6	4	323060	437700	434420	212400	305080	389610	304770	462120	542750	357510	524190	434060	0.820006	1.11099	1.10267	0.539124	0.774369	0.988927	0.773582	1.17298	1.37763	0.907449	1.33052	1.10175	0.758957	0.217345	1.09577	0.73262	1.10089	0.56398
O14548	Cytochrome c oxidase subunit 7A-related protein, mitochondrial OS=Homo sapiens OX=9606 GN=COX7A2L PE=1 SV=2	COX7A2L	12.615	62.3	32	31	192990	174540	179300	148630	137940	137990	159450	144790	170870	145520	158490	141280	1.22417	1.10714	1.13734	0.94279	0.874981	0.875298	1.01142	0.918432	1.08386	0.923062	1.00533	0.896167	0.776402	0.00290915	0.868844	0.0663002	0.814312	0.0108225
O14556	Glyceraldehyde-3-phosphate dehydrogenase, testis-specific OS=Homo sapiens OX=9606 GN=GAPDHS PE=1 SV=2	GAPDHS	44.501	30.7	3	3	14205000	11642000	10786000	9286200	0	10401000	10927000	15142000	12778000	9741100	12936000	14032000	1.18486	0.971077	0.899676	0.774576		0.867563	0.911437	1.26302	1.06583	0.81252	1.07901	1.17043	0.806126	0.25811	1.06044	0.162483	1.00208	0.12983
O14561	Acyl carrier protein, mitochondrial OS=Homo sapiens OX=9606 GN=NDUFAB1 PE=1 SV=3	NDUFAB1	17.417	15.4	2	2	0	0	0	0	0	0	139400	135490	0	124050	0	0							1.04828	1.01888		0.932847
O14562	Ubiquitin domain-containing protein UBFD1 OS=Homo sapiens OX=9606 GN=UBFD1 PE=1 SV=2	UBFD1	33.382	13.3	7	7	3487000	4016900	3778000	1310600	1470200	1182000	1606900	1441500	992080	1490000	891150	1270700	1.8243	2.10153	1.97654	0.685669	0.769167	0.618389	0.840684	0.754152	0.519028	0.779526	0.466224	0.664794	0.351253	0.000153092	0.358138	0.00232247	0.323691	0.00187293
O14569	Cytochrome b561 domain-containing protein 2 OS=Homo sapiens OX=9606 GN=CYB561D2 PE=1 SV=1	CYB561D2	23.973	5.4	8	7	827930	870250	808280	376110	314690	264650	657870	208580	345880	141220	169380	418460	1.83872	1.93271	1.79508	0.83529	0.698884	0.587752	1.46104	0.463228	0.768153	0.313631	0.37617	0.929343	0.381195	0.000717184	0.483682	0.0661285	0.290872	0.0158122
O14576	Cytoplasmic dynein 1 intermediate chain 1 OS=Homo sapiens OX=9606 GN=DYNC1I1 PE=1 SV=2	DYNC1I1	72.955	18.7	10	10	195480	214900	189390	158910	149600	148450	143160	124350	137740	154640	120690	165660	1.23268	1.35514	1.19428	1.00208	0.943367	0.936116	0.902757	0.784143	0.868579	0.975149	0.761063	1.04464	0.761892	0.00342355	0.675676	0.00227904	0.735265	0.0381343
O14579	Coatomer subunit epsilon OS=Homo sapiens OX=9606 GN=COPE PE=1 SV=3	COPE	34.482	50.3	3	3	1388000	1424000	1405200	1677800	1682000	1785700	1779300	1848500	1941200	1751500	1894900	1926100	0.812321	0.83339	0.822388	0.981926	0.984384	1.04507	1.04133	1.08183	1.13608	1.02506	1.10898	1.12724	1.22012	0.000787437	1.32054	0.000454347	1.32137	0.000780191
O14602	Eukaryotic translation initiation factor 1A, Y-chromosomal OS=Homo sapiens OX=9606 GN=EIF1AY PE=1 SV=4	EIF1AY	16.442	31.2	6	6	388890	283370	371010	146070	168790	112350	145560	217160	77778	190930	139930	133700	1.96447	1.43144	1.87415	0.737871	0.852641	0.567535	0.735294	1.09698	0.392895	0.96448	0.706855	0.675384	0.409491	0.00438867	0.422228	0.0408162	0.445292	0.00551969
O14618	Copper chaperone for superoxide dismutase OS=Homo sapiens OX=9606 GN=CCS PE=1 SV=1	CCS	29.04	28.5	7	7	22293	23977	0	49515	57222	45435	32101	44142	56569	39783	54332	55879	0.509556	0.548048		1.13178	1.30794	1.03852	0.73374	1.00896	1.29301	0.909329	1.24188	1.27724	2.19252	0.0033257	1.91358	0.0614886	2.16114	0.0130528
O14628	Zinc finger protein 195 OS=Homo sapiens OX=9606 GN=ZNF195 PE=1 SV=2	ZNF195	72.331	5.4	13	13	45218	40029	35807	27141	32882	29072	44197	62691	51564	32652	24008	33503	1.18278	1.04705	0.936612	0.709934	0.860102	0.760443	1.15607	1.63982	1.34877	0.854086	0.627983	0.876346	0.735994	0.0253595	1.30894	0.096027	0.744816	0.0759588
O14639	Actin-binding LIM protein 1 OS=Homo sapiens OX=9606 GN=ABLIM1 PE=1 SV=3	ABLIM1	87.687	24.6	10	10	1416700	1433600	1430100	1231600	1160100	1240500	1460100	1418800	1391800	1136300	1202800	1343000	1.07154	1.08432	1.08167	0.931537	0.877457	0.938268	1.10437	1.07313	1.05271	0.859455	0.909753	1.0158	0.848566	0.00157481	0.997734	0.873012	0.860223	0.0358803
O14641	Segment polarity protein dishevelled homolog DVL-2 OS=Homo sapiens OX=9606 GN=DVL2 PE=1 SV=1	DVL2	78.947	19.2	47	46	0	100060	90227	103380	88445	103510	99977	104750	76755	92535	94827	124810		1.01981	0.919595	1.05365	0.901433	1.05498	1.01897	1.06761	0.782288	0.943118	0.966478	1.27207	1.0347	0.701457	0.986167	0.878949	1.09369	0.574635
O14646	Chromodomain-helicase-DNA-binding protein 1 OS=Homo sapiens OX=9606 GN=CHD1 PE=1 SV=2	CHD1	196.69	10.7	30	30	71750	0	52096	42433	0	0	0	0	0	0	0	0	1.29451		0.939914	0.765575									0.685254
O14647	Chromodomain-helicase-DNA-binding protein 2 OS=Homo sapiens OX=9606 GN=CHD2 PE=1 SV=2	CHD2	211.34	8.1	11	11	24271	10271	20377	44601	41514	38261	34389	39617	48159	46996	50696	22977	0.68996	0.291977	0.579264	1.26789	1.18013	1.08766	0.977587	1.12621	1.36903	1.33597	1.44115	0.653175	2.26472	0.0299118	2.22446	0.0381764	2.19722	0.0949817
O14653	Golgi SNAP receptor complex member 2 OS=Homo sapiens OX=9606 GN=GOSR2 PE=1 SV=2	GOSR2	24.775	26.9	11	11	3063800	3096400	3209900	1819900	1672700	1642400	2176400	1805400	1538700	1695100	1327000	1784800	1.48054	1.4963	1.55114	0.879444	0.808312	0.79367	1.05172	0.872437	0.743558	0.819136	0.641256	0.862483	0.54802	6.40005e-05	0.589161	0.0059806	0.513004	0.00187106
O14656	Torsin-1A OS=Homo sapiens OX=9606 GN=TOR1A PE=1 SV=1	TOR1A	37.808	37	5	5	72291	71016	52653	58326	48943	41153	80183	56162	70003	49118	47623	54463	1.23586	1.21406	0.900136	0.997119	0.836711	0.703536	1.37078	0.960124	1.19674	0.839703	0.814145	0.931079	0.75741	0.125772	1.05301	0.743373	0.771606	0.0858709
O14657	Torsin-1B OS=Homo sapiens OX=9606 GN=TOR1B PE=1 SV=2	TOR1B	37.978	29.5	13	9	73054	0	81484	0	82003	0	93869	106290	101590	0	87969	109640	0.794174		0.885817		0.891459		1.02046	1.15548	1.10439		0.956316	1.1919	1.06127		1.30173	0.023867	1.27871	0.233029
O14662	Syntaxin-16 OS=Homo sapiens OX=9606 GN=STX16 PE=1 SV=3	STX16	37.031	17.5	12	8	87901	101930	95572	106540	84603	91361	104090	99995	122500	95467	85211	97311	0.899641	1.04322	0.978151	1.09041	0.865887	0.935053	1.06533	1.02342	1.25375	0.977077	0.87211	0.99595	0.989842	0.878871	1.14429	0.153342	0.974023	0.683219
O14672	Disintegrin and metalloproteinase domain-containing protein 10 OS=Homo sapiens OX=9606 GN=ADAM10 PE=1 SV=1	ADAM10	84.141	52.3	5	5	393320	398990	405620	462230	479530	452300	509500	532850	601290	564540	594390	577300	0.790347	0.80174	0.815063	0.928816	0.963579	0.908863	1.0238	1.07072	1.20825	1.1344	1.19438	1.16004	1.16372	0.00140952	1.37207	0.00334984	1.44936	2.84128e-05
O14678	Lysosomal cobalamin transporter ABCD4 OS=Homo sapiens OX=9606 GN=ABCD4 PE=1 SV=1	ABCD4	68.597	2.1	5	5	608240	633700	654430	1081000	1177600	1115800	1170600	1329800	1701200	1469400	1641200	1271100	0.52684	0.548893	0.566849	0.936331	1.02	0.966474	1.01394	1.15183	1.47353	1.27275	1.42156	1.10099	1.7794	6.13665e-05	2.2156	0.00217569	2.31057	0.000414378
O14681	Etoposide-induced protein 2.4 homolog OS=Homo sapiens OX=9606 GN=EI24 PE=1 SV=4	EI24	38.964	12.6	7	7	80054	76839	76385	62681	59789	67582	74175	84530	87348	66922	64468	61298	1.11435	1.0696	1.06328	0.872517	0.832261	0.940739	1.03251	1.17665	1.21588	0.931552	0.897392	0.853266	0.814702	0.00594162	1.05476	0.382111	0.826002	0.00286334
O14683	Tumor protein p53-inducible protein 11 OS=Homo sapiens OX=9606 GN=TP53I11 PE=1 SV=2	TP53I11	21.054	18.5	3	3	60617	65684	71976	46817	33377	31621	0	49956	0	36893	27919	21414	1.35829	1.47183	1.61282	1.04906	0.747904	0.708556		1.1194		0.826689	0.625602	0.47984	0.563933	0.0114737	0.755852		0.434876	0.00656097
O14684	Prostaglandin E synthase OS=Homo sapiens OX=9606 GN=PTGES PE=1 SV=2	PTGES	17.102	19.1	24	24	140710	154120	119950	223020	217900	202680	255940	268290	288850	244430	286600	282630	0.628843	0.688774	0.536065	0.996693	0.973811	0.905792	1.14381	1.19901	1.29089	1.09238	1.28084	1.26309	1.55167	0.00487045	1.96027	0.00113415	1.96167	0.00162039
O14686	Histone-lysine N-methyltransferase 2D OS=Homo sapiens OX=9606 GN=KMT2D PE=1 SV=2	KMT2D	593.38	0.4	4	4	144780	146640	133020	139470	134880	130220	146100	146050	147270	153060	141290	157460	1.00995	1.02293	0.927917	0.972911	0.940892	0.908385	1.01916	1.01881	1.02732	1.06771	0.985607	1.0984	0.953185	0.263163	1.03529	0.310791	1.06448	0.234429
O14717	tRNA (cytosine(38)-C(5))-methyltransferase OS=Homo sapiens OX=9606 GN=TRDMT1 PE=1 SV=1	TRDMT1	44.596	18.2	8	8	224820	212430	191770	194780	176470	166210	211650	196380	190310	160730	199930	174240	1.17312	1.10847	1.00066	1.01637	0.920825	0.867288	1.1044	1.02472	0.993043	0.838693	1.04324	0.909189	0.85444	0.0745102	0.951226	0.433722	0.85037	0.106117
O14727	Apoptotic protease-activating factor 1 OS=Homo sapiens OX=9606 GN=APAF1 PE=1 SV=2	APAF1	141.84	10.4	11	11	287830	239430	274670	178320	181970	182140	265930	294340	265700	177850	194600	160600	1.27765	1.0628	1.21923	0.791542	0.807744	0.808499	1.18043	1.30654	1.17941	0.789456	0.863808	0.712885	0.676406	0.00222929	1.02998	0.65383	0.664709	0.00643889
O14732	Inositol monophosphatase 2 OS=Homo sapiens OX=9606 GN=IMPA2 PE=1 SV=1	IMPA2	31.321	30.9	7	7	0	0	166760	319800	310900	245740	257600	395680	279380	524840	381870	271970			0.528635	1.01378	0.985564	0.779004	0.816601	1.25432	0.885644	1.66376	1.21054	0.862154	1.7519		1.86428		2.35604
O14733	Dual specificity mitogen-activated protein kinase kinase 7 OS=Homo sapiens OX=9606 GN=MAP2K7 PE=1 SV=2	MAP2K7	47.484	25.8	5	5	55147	61288	64827	19439	31842	35938	67119	66015	57676	0	0	22977	1.14349	1.27083	1.34421	0.403075	0.660255	0.745187	1.39174	1.36884	1.19593			0.476436	0.481176	0.0170493	1.05268	0.489487	0.380284
O14734	Acyl-coenzyme A thioesterase 8 OS=Homo sapiens OX=9606 GN=ACOT8 PE=1 SV=1	ACOT8	35.914	22.3	10	9	73217	66761	67358	46422	48723	47190	51500	53901	49064	51159	62948	52568	1.30976	1.19427	1.20495	0.830434	0.871596	0.844172	0.921273	0.964224	0.877696	0.915173	1.12606	0.940378	0.686494	0.000326378	0.744998	0.00182184	0.803888	0.03603
O14735	CDP-diacylglycerol--inositol 3-phosphatidyltransferase OS=Homo sapiens OX=9606 GN=CDIPT PE=1 SV=1	CDIPT	23.539	21.1	3	3	0	84454	0	0	67286	0	83086	78100	80949	0	0	0		1.07209			0.854154		1.05473	0.991431	1.0276				0.796718		0.955688
O14744	Protein arginine N-methyltransferase 5 OS=Homo sapiens OX=9606 GN=PRMT5 PE=1 SV=4	PRMT5	72.683	27	7	7	645390	937020	758050	542100	614370	576190	580470	841960	754030	998760	701370	589300	0.906976	1.31681	1.0653	0.761821	0.863383	0.809729	0.815743	1.18322	1.05965	1.40357	0.985646	0.828152	0.740307	0.0633359	0.929928	0.661847	0.978197	0.862371
O14745	Na(+)/H(+) exchange regulatory cofactor NHE-RF1 OS=Homo sapiens OX=9606 GN=SLC9A3R1 PE=1 SV=4	SLC9A3R1	38.868	27.4	2	2	0	17171	0	0	0	0	44249	12087	0	0	0	0		0.70079					1.80591	0.4933							1.64044
O14757	Serine/threonine-protein kinase Chk1 OS=Homo sapiens OX=9606 GN=CHEK1 PE=1 SV=2	CHEK1	54.433	17.2	9	9	59380	59507	57495	36305	36832	41338	63584	66440	54478	25495	47249	29315	1.23405	1.23668	1.19487	0.754497	0.765449	0.859093	1.32141	1.38077	1.13217	0.529841	0.981937	0.609229	0.649017	0.000521799	1.04604	0.534356	0.578625	0.0356264
O14763	Tumor necrosis factor receptor superfamily member 10B OS=Homo sapiens OX=9606 GN=TNFRSF10B PE=1 SV=2	TNFRSF10B	47.878	12.3	7	7	75368	72069	66957	86076	78289	78529	68971	71980	82140	78364	85059	89352	0.969203	0.92678	0.861041	1.1069	1.00677	1.00985	0.88694	0.925635	1.05629	1.00773	1.09383	1.14903	1.13293	0.0545845	1.04057	0.57692	1.17902	0.0331826
O14772	Fucose-1-phosphate guanylyltransferase OS=Homo sapiens OX=9606 GN=FPGT PE=1 SV=3	FPGT	68.009	22.4	22	22	223930	238790	224790	144130	131610	127840	207190	201890	220540	134490	126940	128940	1.27288	1.35735	1.27777	0.819277	0.74811	0.72668	1.17773	1.1476	1.25361	0.764481	0.721564	0.732933	0.587017	0.000214722	0.915798	0.0578674	0.567803	3.07748e-05
O14773	Tripeptidyl-peptidase 1 OS=Homo sapiens OX=9606 GN=TPP1 PE=1 SV=2	TPP1	61.247	25.6	4	4	68374	82573	74469	87107	86215	81406	82718	91621	90348	85106	84962	100380	0.80814	0.975964	0.88018	1.02955	1.01901	0.962171	0.977678	1.08291	1.06786	1.0059	1.0042	1.18643	1.13004	0.0997491	1.17422	0.0619453	1.19977	0.0791291
O14776	Transcription elongation regulator 1 OS=Homo sapiens OX=9606 GN=TCERG1 PE=1 SV=2	TCERG1	123.9	24	6	6	507280	444210	485390	401120	451230	431540	385120	430330	414190	422910	414060	413580	1.17043	1.02491	1.11992	0.925491	1.04111	0.995678	0.888574	0.992886	0.955647	0.975766	0.955347	0.954239	0.893526	0.0969429	0.855771	0.0378407	0.870323	0.0257898
O14777	Kinetochore protein NDC80 homolog OS=Homo sapiens OX=9606 GN=NDC80 PE=1 SV=1	NDC80	73.912	2.2	20	20	13293	0	21987	14117	30895	23972	32898	40618	38672	44869	67717	36033	0.400533		0.662493	0.425361	0.930901	0.722303	0.991254	1.22387	1.16523	1.35195	2.04039	1.08571	1.30355	0.534754	2.11995	0.031938	2.80837	0.0427917
O14786	Neuropilin-1 OS=Homo sapiens OX=9606 GN=NRP1 PE=1 SV=3	NRP1	103.13	33.3	15	15	3456700	3546600	3506200	2270300	2165700	2100300	2474600	2108100	1808600	2301000	1799700	2295000	1.39043	1.42659	1.41034	0.91321	0.871135	0.844829	0.995388	0.847966	0.727495	0.925558	0.723915	0.923145	0.621942	3.72198e-05	0.608145	0.0051043	0.608564	0.00354878
O14787	Transportin-2 OS=Homo sapiens OX=9606 GN=TNPO2 PE=1 SV=3	TNPO2	101.39	9.6	4	4	65001	68153	58987	110740	96284	102020	114700	94853	104300	99357	108850	79843	0.707117	0.741406	0.641693	1.20469	1.04743	1.10983	1.24777	1.03186	1.13463	1.08086	1.18413	0.868576	1.60842	0.00126937	1.63345	0.00213007	1.49916	0.0170582
O14795	Protein unc-13 homolog B OS=Homo sapiens OX=9606 GN=UNC13B PE=1 SV=2	UNC13B	180.68	2.5	32	30	49876	43382	50863	68288	68304	52568	48588	82034	78061	92656	95105	72806	0.745781	0.648678	0.760539	1.02109	1.02133	0.786033	0.726521	1.22663	1.16722	1.38546	1.42208	1.08865	1.31251	0.0567249	1.44797	0.117752	1.80797	0.00399363
O14818	Proteasome subunit alpha type-7 OS=Homo sapiens OX=9606 GN=PSMA7 PE=1 SV=1	PSMA7	27.887	65.7	8	8	518170	407670	457790	306500	380090	398700	496230	435950	443840	465150	449190	305170	1.22778	0.965957	1.08471	0.726239	0.900607	0.944703	1.1758	1.03297	1.05166	1.10215	1.06434	0.723087	0.784379	0.0833291	0.9945	0.977753	0.881384	0.412086
O14828	Secretory carrier-associated membrane protein 3 OS=Homo sapiens OX=9606 GN=SCAMP3 PE=1 SV=3	SCAMP3	38.287	30	24	24	1301900	1269800	1189600	876380	844540	1001200	706750	731180	725100	669980	691800	669630	1.4631	1.42703	1.3369	0.984894	0.949112	1.12517	0.79426	0.821715	0.814882	0.752937	0.777459	0.752544	0.723718	0.00503964	0.575075	4.32846e-05	0.540082	2.90249e-05
O14832	Phytanoyl-CoA dioxygenase, peroxisomal OS=Homo sapiens OX=9606 GN=PHYH PE=1 SV=1	PHYH	38.538	31.1	7	7	130360	160180	143230	76360	78625	72352	87088	105820	72396	97085	70510	86214	1.32545	1.62865	1.4563	0.776398	0.799427	0.735646	0.885476	1.07593	0.736093	0.987121	0.716917	0.876589	0.524096	0.000562527	0.611624	0.0160016	0.585123	0.00812492
O14841	5-oxoprolinase OS=Homo sapiens OX=9606 GN=OPLAH PE=1 SV=3	OPLAH	137.46	3.6	5	5	62067	49795	31631	32266	26202	0	46232	49757	34465	24231	30248	0	1.60424	1.28705	0.817562	0.833975	0.67724		1.19495	1.28606	0.890812	0.626296	0.781816		0.611194	0.184088	0.909131	0.774625	0.569495	0.1428
O14867	Transcription regulator protein BACH1 OS=Homo sapiens OX=9606 GN=BACH1 PE=1 SV=2	BACH1	81.957	3.3	16	16	163600	165850	158060	275520	259500	239660	250570	264920	342510	283940	346020	323630	0.638692	0.647476	0.617064	1.07563	1.01308	0.93563	0.978222	1.03424	1.33715	1.1085	1.35086	1.26345	1.58905	0.000420522	1.75996	0.00464233	1.95604	0.00036616
O14874	[3-methyl-2-oxobutanoate dehydrogenase [lipoamide]] kinase, mitochondrial OS=Homo sapiens OX=9606 GN=BCKDK PE=1 SV=2	BCKDK	46.36	11.4	17	10	162550	168390	162630	157420	150390	154560	213720	239190	240590	240630	252940	234150	0.820559	0.85004	0.820963	0.794663	0.759175	0.780225	1.07887	1.20744	1.21451	1.21471	1.27685	1.182	0.936787	0.0209305	1.40507	0.00109338	1.4744	0.000107932
O14879	Interferon-induced protein with tetratricopeptide repeats 3 OS=Homo sapiens OX=9606 GN=IFIT3 PE=1 SV=1	IFIT3	55.984	5.7	7	7	373650	391540	358850	331610	273330	283730	274500	262280	282430	256810	293730	268710	1.22804	1.28684	1.1794	1.08988	0.898331	0.932512	0.902177	0.862014	0.928239	0.844036	0.965378	0.883147	0.790604	0.0208741	0.728809	0.000675154	0.728844	0.00247456
O14880	Microsomal glutathione S-transferase 3 OS=Homo sapiens OX=9606 GN=MGST3 PE=1 SV=1	MGST3	16.516	34.2	4	4	0	0	0	0	0	0	51893	61349	0	0	0	0							0.916497	1.0835
O14893	Gem-associated protein 2 OS=Homo sapiens OX=9606 GN=GEMIN2 PE=1 SV=1	GEMIN2	31.585	13.6	14	14	29018	0	31737	39968	47755	48763	49698	42526	49295	44059	39478	46539	0.680831		0.744625	0.937744	1.12045	1.1441	1.16603	0.99776	1.15658	1.03373	0.926247	1.09191	1.49767	0.0198335	1.55289	0.00938471	1.42733	0.0153438
O14896	Interferon regulatory factor 6 OS=Homo sapiens OX=9606 GN=IRF6 PE=1 SV=1	IRF6	53.129	5	6	6	744780	773350	775670	806330	845740	839180	814990	954040	916630	958110	962010	924290	0.866433	0.89967	0.902369	0.938037	0.983884	0.976252	0.948111	1.10987	1.06635	1.11461	1.11915	1.07526	1.08608	0.0138958	1.17083	0.0337317	1.24004	0.000295294
O14907	Tax1-binding protein 3 OS=Homo sapiens OX=9606 GN=TAX1BP3 PE=1 SV=2	TAX1BP3	13.735	25	7	7	342810	336630	321370	455520	472320	492830	537190	519170	541610	450710	541270	535260	0.741653	0.728283	0.695269	0.985496	1.02184	1.06621	1.16219	1.1232	1.17175	0.97509	1.17101	1.15801	1.41952	0.00029954	1.59668	3.55206e-05	1.526	0.00253247
O14910	Protein lin-7 homolog A OS=Homo sapiens OX=9606 GN=LIN7A PE=1 SV=2	LIN7A	25.996	26.2	12	12	814370	955390	698910	360250	372070	319760	382570	324210	228410	413390	204420	410500	1.78191	2.09047	1.52927	0.788257	0.81412	0.699662	0.837095	0.709399	0.49978	0.904532	0.447288	0.898209	0.426173	0.0011206	0.378823	0.00508904	0.416544	0.0215131
O14920	Inhibitor of nuclear factor kappa-B kinase subunit beta OS=Homo sapiens OX=9606 GN=IKBKB PE=1 SV=1	IKBKB	86.563	4.1	13	13	511720	585850	494120	541930	691930	789830	877610	807580	1013600	720000	924970	745620	0.705435	0.807627	0.681172	0.747081	0.953864	1.08882	1.20983	1.11329	1.3973	0.99256	1.27512	1.02788	1.27141	0.131152	1.69555	0.00335041	1.50192	0.0127406
O14929	Histone acetyltransferase type B catalytic subunit OS=Homo sapiens OX=9606 GN=HAT1 PE=1 SV=1	HAT1	49.512	34.8	3	3	0	20078	0	0	0	0	41505	37672	30652	43287	0	0		0.579639					1.19822	1.08757	0.884904	1.24967					1.82337		2.15594
O14936	Peripheral plasma membrane protein CASK OS=Homo sapiens OX=9606 GN=CASK PE=1 SV=3	CASK	105.12	19.5	4	4	141080	104000	132720	204170	219780	224250	180200	243520	224490	256140	264120	212050	0.703489	0.518591	0.661802	1.01808	1.09592	1.11821	0.898559	1.2143	1.11941	1.27723	1.31702	1.05738	1.71572	0.00492846	1.71575	0.0139926	1.93835	0.00452802
O14939	Phospholipase D2 OS=Homo sapiens OX=9606 GN=PLD2 PE=1 SV=2	PLD2	105.99	7.6	3	3	894050	889340	876150	602180	621300	547120	888680	633570	553300	730640	647110	837580	1.2302	1.22372	1.20557	0.828591	0.8549	0.752829	1.22281	0.871783	0.761333	1.00535	0.890414	1.1525	0.665754	0.000458098	0.780417	0.129926	0.832975	0.0654855
O14957	Cytochrome b-c1 complex subunit 10 OS=Homo sapiens OX=9606 GN=UQCR11 PE=1 SV=1	UQCR11	6.5696	20.4	6	6	154980	166870	169560	105820	93272	84925	128190	125550	81032	117590	81054	113940	1.30713	1.40741	1.4301	0.892504	0.786672	0.716272	1.08118	1.05891	0.683438	0.991775	0.683624	0.96099	0.577963	0.00136386	0.681248	0.0565168	0.636096	0.0190358
O14964	Hepatocyte growth factor-regulated tyrosine kinase substrate OS=Homo sapiens OX=9606 GN=HGS PE=1 SV=1	HGS	86.191	16.5	13	13	203330	227910	216570	220850	238330	231830	245970	236250	239990	222610	246700	247220	0.878454	0.984648	0.935656	0.954147	1.02967	1.00158	1.06267	1.02068	1.03684	0.961751	1.06583	1.06807	1.06669	0.177083	1.11485	0.0351578	1.10608	0.102923
O14965	Aurora kinase A OS=Homo sapiens OX=9606 GN=AURKA PE=1 SV=2	AURKA	45.809	16.6	7	5	42984	54088	46617	99151	82379	87028	75643	81563	79289	76025	83449	82554	0.579059	0.728646	0.628	1.33571	1.10977	1.1724	1.01902	1.09878	1.06814	1.02417	1.12418	1.11213	1.86902	0.00195502	1.64588	0.0020811	1.68439	0.00202358
O14966	Ras-related protein Rab-7L1 OS=Homo sapiens OX=9606 GN=RAB29 PE=1 SV=1	RAB29	23.155	19.2	3	3	474120	451560	485050	378540	383760	353650	400780	456680	448730	399250	362420	355070	1.14947	1.09478	1.17597	0.917745	0.930401	0.857401	0.971664	1.10719	1.08792	0.967955	0.878663	0.860844	0.791044	0.00204963	0.925897	0.164585	0.791604	0.00498416
O14967	Calmegin OS=Homo sapiens OX=9606 GN=CLGN PE=1 SV=1	CLGN	70.038	22.8	9	9	535630	556850	533170	452920	452790	463500	591510	559200	556470	430230	491990	447140	1.05866	1.1006	1.0538	0.895187	0.89493	0.916098	1.16911	1.10525	1.09985	0.850341	0.972408	0.883763	0.842254	0.000409375	1.05015	0.111598	0.842346	0.0148501
O14974	Protein phosphatase 1 regulatory subunit 12A OS=Homo sapiens OX=9606 GN=PPP1R12A PE=1 SV=1	PPP1R12A	115.28	21.7	17	17	383780	422380	411380	419680	412530	409600	424840	462630	476150	427150	436230	444250	0.897626	0.987908	0.96218	0.981593	0.96487	0.958017	0.993662	1.08205	1.11367	0.999064	1.0203	1.03906	1.01993	0.52513	1.11998	0.0644544	1.07399	0.0790565
O14975	Very long-chain acyl-CoA synthetase OS=Homo sapiens OX=9606 GN=SLC27A2 PE=1 SV=2	SLC27A2	70.311	47.3	7	6	168730	131940	88467	0	0	0	154000	160630	135220	0	0	0	1.20667	0.943566	0.63267				1.10133	1.14874	0.967023						1.15602	0.416765
O14976	Cyclin-G-associated kinase OS=Homo sapiens OX=9606 GN=GAK PE=1 SV=2	GAK	143.19	6.4	4	4	103320	114430	123660	81290	79831	77529	83895	82067	81160	86737	84976	91668	1.13688	1.25913	1.36069	0.894474	0.87842	0.85309	0.923138	0.903023	0.893043	0.95441	0.935033	1.00867	0.699013	0.00272323	0.723828	0.00375287	0.771451	0.0105444
O14979	Heterogeneous nuclear ribonucleoprotein D-like OS=Homo sapiens OX=9606 GN=HNRNPDL PE=1 SV=3	HNRNPDL	46.437	24.8	9	3	154450	155200	172960	99885	95453	81331	55054	91077	55494	96987	53121	57183	1.58655	1.59425	1.77669	1.02604	0.980518	0.835453	0.565529	0.935566	0.570049	0.996275	0.545673	0.587399	0.573277	0.00152112	0.41778	0.00616977	0.429521	0.0103128
O14980	Exportin-1 OS=Homo sapiens OX=9606 GN=XPO1 PE=1 SV=1	XPO1	123.38	43.2	13	13	258810	227290	205070	186880	138730	106470	98628	158910	108970	213040	113200	152560	1.57766	1.38552	1.25007	1.13919	0.845675	0.649023	0.60122	0.968689	0.664263	1.29866	0.690048	0.92998	0.625143	0.049074	0.530272	0.0152222	0.692738	0.111764
O14981	TATA-binding protein-associated factor 172 OS=Homo sapiens OX=9606 GN=BTAF1 PE=1 SV=2	BTAF1	206.89	7.8	12	11	312950	307680	331260	276310	259760	253520	329280	349750	298460	341020	318380	341700	1.0095	0.992497	1.06856	0.891306	0.83792	0.817791	1.06217	1.1282	0.962756	1.10004	1.02701	1.10224	0.829497	0.00531033	1.02689	0.652715	1.0517	0.193086
O15013	Rho guanine nucleotide exchange factor 10 OS=Homo sapiens OX=9606 GN=ARHGEF10 PE=1 SV=4	ARHGEF10	151.61	4.9	25	25	549210	588300	422510	936210	977580	1017100	1171400	1534800	1713900	1794500	1566600	1489600	0.478903	0.512989	0.368422	0.816361	0.852435	0.886896	1.02144	1.33832	1.49449	1.56478	1.36605	1.29891	1.87875	0.00349673	2.83336	0.00236733	3.10938	0.000582358
O15014	Zinc finger protein 609 OS=Homo sapiens OX=9606 GN=ZNF609 PE=1 SV=2	ZNF609	151.19	6.7	2	2	0	16962	0	0	0	0	0	0	0	21747	0	0		0.876385								1.12361							1.2821
O15020	Spectrin beta chain, non-erythrocytic 2 OS=Homo sapiens OX=9606 GN=SPTBN2 PE=1 SV=3	SPTBN2	271.32	8.5	19	19	389020	367070	422980	321970	334080	336570	381730	414040	378680	383170	386110	338650	1.04808	0.988947	1.13958	0.86744	0.900067	0.906775	1.02844	1.11549	1.02023	1.03232	1.04024	0.912379	0.841867	0.0170486	0.996082	0.954389	0.939664	0.351602
O15027	Protein transport protein Sec16A OS=Homo sapiens OX=9606 GN=SEC16A PE=1 SV=4	SEC16A	251.89	16.8	17	17	115240	115170	118940	91234	87487	82343	122300	115440	96886	89638	104050	96070	1.11992	1.11924	1.15588	0.886629	0.850215	0.800225	1.18853	1.12187	0.941556	0.871119	1.01118	0.933626	0.747285	0.00076217	0.957853	0.537141	0.82942	0.0131095
O15031	Plexin-B2 OS=Homo sapiens OX=9606 GN=PLXNB2 PE=1 SV=3	PLXNB2	205.12	28.2	10	9	267910	307130	273390	255390	218120	207090	187080	197190	230350	260670	240530	257230	1.1078	1.26997	1.13046	1.05603	0.901919	0.85631	0.773569	0.815374	0.952489	1.07786	0.994583	1.06364	0.802188	0.042958	0.72442	0.0127136	0.893922	0.0877029
O15042	U2 snRNP-associated SURP motif-containing protein OS=Homo sapiens OX=9606 GN=U2SURP PE=1 SV=2	U2SURP	118.29	22.7	39	39	207790	221330	244060	353090	435110	530840	287700	238260	296420	269360	295080	260040	0.685195	0.729844	0.804797	1.16433	1.43479	1.75046	0.948701	0.785671	0.977456	0.888224	0.973037	0.857491	1.95942	0.00643431	1.22163	0.0753737	1.22475	0.0275911
O15047	Histone-lysine N-methyltransferase SETD1A OS=Homo sapiens OX=9606 GN=SETD1A PE=1 SV=3	SETD1A	186.03	4.5	11	11	99164	126120	87077	70042	84463	88918	88660	77214	120540	89732	69780	81010	1.09905	1.39781	0.965092	0.776289	0.93612	0.985496	0.982636	0.855778	1.33597	0.994518	0.773386	0.89785	0.7793	0.136621	0.916933	0.616527	0.770013	0.123342
O15050	TPR and ankyrin repeat-containing protein 1 OS=Homo sapiens OX=9606 GN=TRANK1 PE=2 SV=4	TRANK1	336.22	1.3	4	4	100420	118170	0	90021	0	0	101530	103070	0	0	93672	0	0.992811	1.1683		0.89			1.00378	1.01901			0.926096		0.823652		0.935999	0.580844	0.857057
O15056	Synaptojanin-2 OS=Homo sapiens OX=9606 GN=SYNJ2 PE=1 SV=3	SYNJ2	165.54	3.1	3	3	236920	604090	248110	444680	701820	554530	719480	952580	864190	1272800	918050	1244100	0.324498	0.827393	0.339824	0.609057	0.961249	0.759513	0.985437	1.3047	1.18364	1.74329	1.25741	1.70398	1.56184	0.186863	2.32871	0.0410178	3.15388	0.0184714
O15062	Zinc finger and BTB domain-containing protein 5 OS=Homo sapiens OX=9606 GN=ZBTB5 PE=1 SV=1	ZBTB5	74.277	9.5	5	5	0	0	57612	41798	0	37015	53759	0	0	41721	0	0			1.24215	0.901188		0.798064	1.15907			0.899528			0.683998		0.933122		0.724172
O15066	Kinesin-like protein KIF3B OS=Homo sapiens OX=9606 GN=KIF3B PE=1 SV=1	KIF3B	85.124	3.3	59	50	369850	360490	412820	360620	352670	301000	209470	216960	167900	209980	167780	207340	1.33004	1.29638	1.48457	1.29685	1.26826	1.08245	0.75329	0.780226	0.603798	0.755125	0.603366	0.745631	0.887269	0.160968	0.519901	0.00188358	0.511827	0.00130367
O15067	Phosphoribosylformylglycinamidine synthase OS=Homo sapiens OX=9606 GN=PFAS PE=1 SV=4	PFAS	144.73	21.6	45	45	158950	178360	150750	161710	153630	149950	160760	173200	171610	152260	178030	187510	0.964932	1.08276	0.915152	0.981687	0.932636	0.910296	0.97592	1.05144	1.04179	0.924319	1.08076	1.13831	0.953346	0.44739	1.03588	0.535376	1.06094	0.509497
O15078	Centrosomal protein of 290 kDa OS=Homo sapiens OX=9606 GN=CEP290 PE=1 SV=2	CEP290	290.38	4.8	3	3	489740	631810	384710	301990	323520	305870	472390	410570	578190	448260	343030	414560	1.15128	1.48526	0.904377	0.709919	0.760532	0.71904	1.1105	0.965169	1.35921	1.05377	0.806396	0.974549	0.618339	0.0334675	0.970052	0.914615	0.800559	0.272579
O15084	Serine/threonine-protein phosphatase 6 regulatory ankyrin repeat subunit A OS=Homo sapiens OX=9606 GN=ANKRD28 PE=1 SV=5	ANKRD28	112.96	3.8	27	26	1778400	1663000	1679000	1511200	1551100	1627200	1812400	1820800	1765900	1788700	1854700	1836200	1.03152	0.964589	0.97387	0.876541	0.899684	0.943824	1.05125	1.05612	1.02427	1.0375	1.07578	1.06505	0.915846	0.0433184	1.05443	0.0813148	1.07015	0.0445577
O15085	Rho guanine nucleotide exchange factor 11 OS=Homo sapiens OX=9606 GN=ARHGEF11 PE=1 SV=1	ARHGEF11	167.7	4.6	8	8	3942500	4070900	3836900	1976300	1681400	1764000	2340000	1652000	1143300	1694500	1023900	1692800	1.76408	1.82153	1.71683	0.8843	0.752346	0.789306	1.04704	0.739191	0.511572	0.758208	0.458146	0.757447	0.457516	0.000103525	0.433348	0.0133491	0.372244	0.00384672
O15111	Inhibitor of nuclear factor kappa-B kinase subunit alpha OS=Homo sapiens OX=9606 GN=CHUK PE=1 SV=2	CHUK	84.639	21.5	16	16	143190	143370	153230	262870	237710	256770	217000	240910	342540	258570	280470	307480	0.604154	0.604913	0.646515	1.10911	1.00296	1.08338	0.915576	1.01646	1.44526	1.09097	1.18337	1.29733	1.72207	0.000135524	1.82007	0.0143257	1.92483	0.00028481
O15116	U6 snRNA-associated Sm-like protein LSm1 OS=Homo sapiens OX=9606 GN=LSM1 PE=1 SV=1	LSM1	15.179	39.1	18	18	685120	596910	604670	647570	633740	690240	558300	597200	668070	663200	690380	639510	1.07121	0.93329	0.945423	1.0125	0.990875	1.07922	0.872922	0.933744	1.04455	1.03694	1.07943	0.999897	1.04497	0.423717	0.966539	0.637147	1.05639	0.316071
O15120	1-acyl-sn-glycerol-3-phosphate acyltransferase beta OS=Homo sapiens OX=9606 GN=AGPAT2 PE=1 SV=1	AGPAT2	30.914	19.4	4	4	100420	118170	0	90021	0	0	101530	103070	0	0	93672	0	0.992811	1.1683		0.89			1.00378	1.01901			0.926096		0.823652		0.935999	0.580844	0.857057
O15121	Sphingolipid delta(4)-desaturase DES1 OS=Homo sapiens OX=9606 GN=DEGS1 PE=1 SV=1	DEGS1	37.866	17	3	3	31154000	29717000	18010000	20970000	24163000	13541000	25060000	28097000	36045000	19692000	22558000	25452000	1.26961	1.21105	0.733956	0.854584	0.984708	0.551832	1.02126	1.14503	1.46893	0.802502	0.919299	1.03724	0.743829	0.297302	1.13084	0.533115	0.85828	0.53365
O15126	Secretory carrier-associated membrane protein 1 OS=Homo sapiens OX=9606 GN=SCAMP1 PE=1 SV=2	SCAMP1	37.92	29.3	5	5	0	0	57612	41798	0	37015	53759	0	0	41721	0	0			1.24215	0.901188		0.798064	1.15907			0.899528			0.683998		0.933122		0.724172
O15127	Secretory carrier-associated membrane protein 2 OS=Homo sapiens OX=9606 GN=SCAMP2 PE=1 SV=2	SCAMP2	36.648	13.7	6	5	0	0	13773	23948	23510	26005	25358	29520	33955	35475	37787	35217			0.484031	0.841615	0.826223	0.913906	0.891168	1.03743	1.1933	1.24671	1.32797	1.23765	1.77795		2.14993		2.6254
O15143	Actin-related protein 2/3 complex subunit 1B OS=Homo sapiens OX=9606 GN=ARPC1B PE=1 SV=3	ARPC1B	40.949	51.9	26	26	167070	168480	159090	153070	162390	157970	169250	168190	165770	204590	186280	198560	0.972888	0.981099	0.926419	0.891363	0.945635	0.919897	0.985583	0.97941	0.965318	1.19138	1.08475	1.15626	0.95712	0.151162	1.01733	0.408132	1.19163	0.0060413
O15144	Actin-related protein 2/3 complex subunit 2 OS=Homo sapiens OX=9606 GN=ARPC2 PE=1 SV=1	ARPC2	34.333	36	12	12	297700	250760	278940	308700	290080	281160	291460	341180	343270	375640	347040	308360	0.961799	0.810147	0.90119	0.997337	0.93718	0.908362	0.941639	1.10227	1.10902	1.2136	1.1212	0.996239	1.0635	0.329523	1.17949	0.0877927	1.24612	0.0449427
O15145	Actin-related protein 2/3 complex subunit 3 OS=Homo sapiens OX=9606 GN=ARPC3 PE=1 SV=3	ARPC3	20.546	37.1	4	4	192670	203430	184700	273980	248490	283700	304150	289330	273270	272930	332100	289920	0.734291	0.775299	0.703916	1.04417	0.947028	1.08122	1.15916	1.10268	1.04147	1.04017	1.26568	1.10492	1.38803	0.00252317	1.49234	0.000658459	1.54089	0.00262209
O15155	BET1 homolog OS=Homo sapiens OX=9606 GN=BET1 PE=1 SV=1	BET1	13.289	24.6	5	5	83975	84176	86731	54380	54862	44617	61478	70689	75157	47016	44635	46051	1.33689	1.34009	1.38076	0.865732	0.873405	0.710304	0.978732	1.12537	1.1965	0.748497	0.710591	0.733134	0.603648	0.00172824	0.813412	0.0253936	0.540258	4.68342e-06
O15160	DNA-directed RNA polymerases I and III subunit RPAC1 OS=Homo sapiens OX=9606 GN=POLR1C PE=1 SV=1	POLR1C	39.249	42.8	2	2	47271	43821	51001	0	0	0	0	41894	0	0	0	0	1.0277	0.952698	1.1088					0.910803							0.884505
O15162	Phospholipid scramblase 1 OS=Homo sapiens OX=9606 GN=PLSCR1 PE=1 SV=1	PLSCR1	35.049	27.7	3	2	3873000	2040000	1165900	419550	1311600	1205300	4546100	5470600	5091700	4929900	3797800	4249300	1.21982	0.642507	0.367205	0.132139	0.413094	0.379615	1.43181	1.72299	1.60365	1.55269	1.19613	1.33834	0.414817	0.157267	2.13429	0.0675613	1.83319	0.112901
O15164	Transcription intermediary factor 1-alpha OS=Homo sapiens OX=9606 GN=TRIM24 PE=1 SV=3	TRIM24	116.83	14.7	8	8	770050	816530	764880	688380	621360	629760	734430	836220	912280	757830	803050	743960	1.01783	1.07927	1.011	0.909881	0.821295	0.832398	0.970748	1.10529	1.20583	1.00168	1.06145	0.983345	0.824807	0.00722829	1.05591	0.485678	0.980174	0.551542
O15173	Membrane-associated progesterone receptor component 2 OS=Homo sapiens OX=9606 GN=PGRMC2 PE=1 SV=1	PGRMC2	23.818	39.5	3	3	930290	1164900	959990	1035800	1188100	1167900	1553800	1352400	1469800	1430300	1579400	1413500	0.732215	0.916872	0.755591	0.81526	0.935133	0.919234	1.22297	1.06445	1.15685	1.12576	1.24312	1.11254	1.11018	0.261651	1.43232	0.0110363	1.44777	0.00894289
O15182	Centrin-3 OS=Homo sapiens OX=9606 GN=CETN3 PE=1 SV=2	CETN3	19.55	12	2	2	239040	179810	190560	135330	111660	0	116150	159340	164000	103090	0	0	1.53781	1.15676	1.22592	0.870613	0.718338		0.747223	1.02508	1.05505	0.663205			0.60794	0.0338896	0.721173	0.0781557	0.507491
O15212	Prefoldin subunit 6 OS=Homo sapiens OX=9606 GN=PFDN6 PE=1 SV=1	PFDN6	14.582	51.2	4	4	85389	93307	66113	76670	59999	59299	63336	59969	61562	84352	71189	68395	1.20609	1.31793	0.933821	1.08294	0.847463	0.837576	0.894597	0.84704	0.86954	1.19144	1.00552	0.966054	0.800493	0.174381	0.755148	0.06062	0.914738	0.532775
O15213	WD repeat-containing protein 46 OS=Homo sapiens OX=9606 GN=WDR46 PE=1 SV=3	WDR46	68.07	35.7	3	3	443120	412530	414940	476070	462130	490490	508020	456320	535180	471440	522220	466770	0.939605	0.874741	0.879851	1.00947	0.979914	1.04005	1.07722	0.967595	1.13481	0.999655	1.10733	0.989753	1.12443	0.0148574	1.18018	0.0348495	1.14941	0.0313073
O15226	NF-kappa-B-repressing factor OS=Homo sapiens OX=9606 GN=NKRF PE=1 SV=2	NKRF	77.672	29.4	11	10	301580	291780	315430	147330	125320	116940	103940	145140	125720	183830	148740	145180	1.68251	1.62784	1.75978	0.821951	0.699158	0.652406	0.579879	0.809733	0.70139	1.02558	0.829818	0.809957	0.428691	0.000294235	0.412417	0.00084103	0.525699	0.0011615
O15228	Dihydroxyacetone phosphate acyltransferase OS=Homo sapiens OX=9606 GN=GNPAT PE=1 SV=1	GNPAT	77.187	37.2	10	10	275830	271430	269750	241650	220780	224490	222660	229810	232510	221310	225590	244310	1.14924	1.13091	1.12391	1.00683	0.919878	0.935336	0.927711	0.957502	0.968751	0.922087	0.939919	1.01792	0.840773	0.00364581	0.838399	0.000264633	0.846024	0.00560531
O15230	Laminin subunit alpha-5 OS=Homo sapiens OX=9606 GN=LAMA5 PE=1 SV=8	LAMA5	399.73	23.6	7	7	85715	63275	84294	58074	61929	54305	56934	68925	51492	75988	59987	56771	1.32261	0.976354	1.30068	0.896101	0.955585	0.837944	0.878511	1.06354	0.794539	1.17252	0.925619	0.875995	0.747192	0.0549028	0.760236	0.105273	0.826229	0.227064
O15231	Zinc finger protein 185 OS=Homo sapiens OX=9606 GN=ZNF185 PE=1 SV=3	ZNF185	73.525	33.5	2	2	2316300	2369000	2288400	2060300	1876700	2031000	2081300	1892300	1768100	1708200	1704500	1964900	1.15521	1.1815	1.1413	1.02754	0.935971	1.01293	1.03801	0.943751	0.881809	0.851935	0.850089	0.979959	0.855787	0.00703315	0.823336	0.0153131	0.771126	0.00551955
O15234	Protein CASC3 OS=Homo sapiens OX=9606 GN=CASC3 PE=1 SV=2	CASC3	76.277	10.8	41	39	205920	197750	201190	169180	174280	174450	212030	215480	222140	181050	204170	193150	1.05115	1.00945	1.02701	0.863608	0.889641	0.890509	1.08234	1.09995	1.13395	0.9242	1.04222	0.985966	0.856248	0.000553753	1.07405	0.0166001	0.956205	0.279157
O15235	28S ribosomal protein S12, mitochondrial OS=Homo sapiens OX=9606 GN=MRPS12 PE=1 SV=1	MRPS12	15.173	38.4	10	10	203840	200340	189020	164550	157150	171570	183640	173130	177300	161240	166450	153090	1.16407	1.14408	1.07944	0.939695	0.897436	0.979784	1.04871	0.988693	1.01251	0.920793	0.950545	0.87425	0.831541	0.005651	0.90032	0.0213496	0.810486	0.00325802
O15239	NADH dehydrogenase [ubiquinone] 1 alpha subcomplex subunit 1 OS=Homo sapiens OX=9606 GN=NDUFA1 PE=1 SV=1	NDUFA1	8.0723	18.6	2	2	151970	87333	125790	182340	163850	185840	147270	198330	184420	154330	182300	137770	0.959032	0.551129	0.793818	1.15069	1.034	1.17277	0.929372	1.25159	1.16381	0.973925	1.15043	0.86942	1.45725	0.0747428	1.45174	0.103249	1.29939	0.197347
O15243	Leptin receptor gene-related protein OS=Homo sapiens OX=9606 GN=LEPROT PE=1 SV=1	LEPROT	14.254	9.9	18	17	202200	200340	199720	156880	148390	150340	211670	196600	193320	153350	150690	151290	1.14735	1.13679	1.13328	0.890188	0.842013	0.853078	1.20108	1.11557	1.09696	0.870157	0.855064	0.858468	0.756501	8.41712e-05	0.998888	0.949833	0.756036	1.70635e-06
O15254	Peroxisomal acyl-coenzyme A oxidase 3 OS=Homo sapiens OX=9606 GN=ACOX3 PE=1 SV=2	ACOX3	77.628	29.1	8	7	862570	874310	834960	325800	245300	211910	701850	385520	260830	328830	256510	514630	1.7837	1.80798	1.7266	0.673718	0.507253	0.438206	1.45135	0.797212	0.539367	0.679984	0.530434	1.0642	0.304455	0.000687927	0.524216	0.0645596	0.427698	0.0120039
O15258	Protein RER1 OS=Homo sapiens OX=9606 GN=RER1 PE=1 SV=1	RER1	22.958	30.6	2	2	43304	41140	41110	0	0	0	45445	0	35035	0	0	0	1.05089	0.998379	0.997651				1.10285		0.850224						0.961499	0.777703
O15264	Mitogen-activated protein kinase 13 OS=Homo sapiens OX=9606 GN=MAPK13 PE=1 SV=1	MAPK13	42.089	17.2	31	31	0	92847	74897	119960	103730	132370	89432	100320	128630	80803	99612	134090		0.882964	0.712262	1.14081	0.986461	1.25882	0.850488	0.954032	1.22326	0.768427	0.947299	1.27518	1.41509	0.0643942	1.26535	0.247008	1.24994	0.388682
O15269	Serine palmitoyltransferase 1 OS=Homo sapiens OX=9606 GN=SPTLC1 PE=1 SV=1	SPTLC1	52.743	31.5	7	7	0	0	23547	27990	25185	26292	29139	0	36509	25749	29019	30216			0.835507	0.993156	0.893627	0.932906	1.03393		1.29543	0.913639	1.02967	1.07214	1.12494		1.39398		1.20304
O15270	Serine palmitoyltransferase 2 OS=Homo sapiens OX=9606 GN=SPTLC2 PE=1 SV=1	SPTLC2	62.924	37.5	9	9	150260	147030	149890	116540	90611	107870	144460	147250	116660	116590	72758	79735	1.25247	1.22554	1.24938	0.9714	0.755273	0.899133	1.20412	1.22738	0.9724	0.971817	0.606462	0.664618	0.704461	0.00890979	0.913212	0.268776	0.601733	0.0215106
O15287	Fanconi anemia group G protein OS=Homo sapiens OX=9606 GN=FANCG PE=1 SV=1	FANCG	68.553	5	4	3	671520	780680	633200	1516700	1499100	1318600	1201400	1108500	1743800	967130	1505700	1511100	0.557377	0.647982	0.525571	1.2589	1.24429	1.09447	0.99719	0.920081	1.44739	0.80274	1.24977	1.25425	2.07845	0.000670955	1.94385	0.0132385	1.91039	0.0172154
O15294	UDP-N-acetylglucosamine--peptide N-acetylglucosaminyltransferase 110 kDa subunit OS=Homo sapiens OX=9606 GN=OGT PE=1 SV=3	OGT	116.92	29.2	7	7	66390	60463	60225	48785	47433	50736	52298	58704	53309	49747	49481	46895	1.23619	1.12583	1.12139	0.90838	0.883206	0.944708	0.973792	1.09307	0.992617	0.926292	0.92134	0.873188	0.785523	0.00298226	0.878302	0.0532288	0.781081	0.00264332
O15304	Apoptosis regulatory protein Siva OS=Homo sapiens OX=9606 GN=SIVA1 PE=1 SV=2	SIVA1	18.695	13.1	23	23	327370	299170	293290	253560	249540	248460	293010	279450	291070	241980	214890	230960	1.21897	1.11397	1.09207	0.944138	0.929169	0.925148	1.09103	1.04054	1.08381	0.901019	0.800149	0.859986	0.817064	0.00427634	0.938793	0.167241	0.747779	0.00385151
O15305	Phosphomannomutase 2 OS=Homo sapiens OX=9606 GN=PMM2 PE=1 SV=1	PMM2	28.082	32.5	20	20	81586	66837	71358	61146	54602	59710	90842	106520	94500	67443	56744	60563	1.12293	0.919932	0.982159	0.841603	0.751532	0.821838	1.25033	1.46612	1.30068	0.928273	0.781014	0.833578	0.798331	0.0306209	1.32797	0.0197598	0.84061	0.0892864
O15318	DNA-directed RNA polymerase III subunit RPC7 OS=Homo sapiens OX=9606 GN=POLR3G PE=1 SV=2	POLR3G	25.914	16.1	3	3	225500	226870	210090	294050	285600	263030	307800	327870	341980	356490	390540	364320	0.752892	0.757466	0.701442	0.981765	0.953552	0.878196	1.02767	1.09468	1.14179	1.19024	1.30392	1.21638	1.27205	0.00443484	1.47579	0.000585699	1.67761	0.000151113
O15321	Transmembrane 9 superfamily member 1 OS=Homo sapiens OX=9606 GN=TM9SF1 PE=2 SV=2	TM9SF1	68.86	24.4	4	4	17570	23319	0	35794	17947	37414	28739	44187	69714	41040	38491	54914	0.472394	0.626964		0.962371	0.48253	1.00593	0.772688	1.18803	1.87436	1.10342	1.03488	1.47644	1.48622	0.35451	2.32565	0.107291	2.19203	0.0212358
O15327	Inositol polyphosphate 4-phosphatase type II OS=Homo sapiens OX=9606 GN=INPP4B PE=1 SV=4	INPP4B	104.74	15.4	3	3	365950	344260	233630	269250	398590	253510	325810	399680	406510	577520	454130	387490	0.994355	0.935419	0.634817	0.731603	1.08304	0.688834	0.885287	1.08601	1.10456	1.56923	1.23396	1.05288	0.976172	0.901875	1.19936	0.28196	1.50358	0.0860145
O15347	High mobility group protein B3 OS=Homo sapiens OX=9606 GN=HMGB3 PE=1 SV=4	HMGB3	22.98	45.5	11	11	114720	118100	122230	102590	95739	106110	104070	94541	115210	110500	83657	114090	1.07419	1.10584	1.14451	0.960613	0.896463	0.993573	0.974471	0.885245	1.07878	1.03468	0.783332	1.06829	0.857454	0.0120405	0.883878	0.102773	0.868179	0.207809
O15355	Protein phosphatase 1G OS=Homo sapiens OX=9606 GN=PPM1G PE=1 SV=1	PPM1G	59.271	28.9	5	5	597620	613640	605760	564940	580770	563950	552900	622750	584600	551770	583800	603960	1.02063	1.04799	1.03454	0.964822	0.991856	0.963131	0.944259	1.06355	0.998397	0.942329	0.997031	1.03146	0.940914	0.00752454	0.968757	0.403372	0.957353	0.182402
O15357	Phosphatidylinositol 3,4,5-trisphosphate 5-phosphatase 2 OS=Homo sapiens OX=9606 GN=INPPL1 PE=1 SV=2	INPPL1	138.6	8.3	8	8	5300400	5436000	5037100	3296100	2784100	2734000	3475400	2884100	2996000	2889100	2804800	3258600	1.48278	1.52071	1.40912	0.922078	0.778847	0.764832	0.972237	0.806822	0.838126	0.808221	0.784638	0.911588	0.558798	0.000776093	0.593115	0.00100992	0.567566	0.000370971
O15360	Fanconi anemia group A protein OS=Homo sapiens OX=9606 GN=FANCA PE=1 SV=2	FANCA	162.77	1.7	6	6	254770	229750	164060	191480	169410	156920	189790	168410	190680	178150	191510	174820	1.35291	1.22005	0.871211	1.01682	0.899622	0.833296	1.00785	0.894311	1.01257	0.946034	1.01698	0.92835	0.798375	0.2182	0.84628	0.336699	0.839496	0.307151
O15371	Eukaryotic translation initiation factor 3 subunit D OS=Homo sapiens OX=9606 GN=EIF3D PE=1 SV=1	EIF3D	63.972	40.3	2	2	23129	26950	24864	43118	27983	36666	25042	29710	40954	28267	36439	47183	0.711105	0.828583	0.764448	1.32567	0.860343	1.1273	0.769921	0.913439	1.25914	0.869074	1.12032	1.45065	1.43799	0.0589968	1.27705	0.209404	1.49299	0.0690871
O15372	Eukaryotic translation initiation factor 3 subunit H OS=Homo sapiens OX=9606 GN=EIF3H PE=1 SV=1	EIF3H	39.93	42	21	21	168250	167720	165090	85218	85883	80582	166000	157330	160860	85509	90316	89013	1.34441	1.34018	1.31916	0.68094	0.686254	0.643896	1.32643	1.25716	1.28536	0.683265	0.721676	0.711264	0.502301	5.0578e-06	0.966331	0.107002	0.528555	3.28819e-06
O15374	Monocarboxylate transporter 5 OS=Homo sapiens OX=9606 GN=SLC16A4 PE=1 SV=1	SLC16A4	54.021	9.2	5	5	7972000	8864000	7362200	8612400	6814700	7652500	6893200	6032500	5232800	6176100	5556800	6713000	1.14046	1.26806	1.05322	1.23207	0.974896	1.09475	0.986126	0.862996	0.748593	0.883539	0.794943	0.960347	0.953773	0.600863	0.750407	0.0389531	0.762284	0.0240133
O15379	Histone deacetylase 3 OS=Homo sapiens OX=9606 GN=HDAC3 PE=1 SV=2	HDAC3	48.847	13.8	8	8	984890	948800	967620	858920	864460	784210	886740	1020900	1045400	1125400	1038900	1033900	1.02236	0.984902	1.00444	0.891602	0.897352	0.814049	0.92048	1.05974	1.08518	1.16822	1.07843	1.07324	0.864296	0.0115881	1.01783	0.786633	1.10233	0.0305977
O15382	Branched-chain-amino-acid aminotransferase, mitochondrial OS=Homo sapiens OX=9606 GN=BCAT2 PE=1 SV=2	BCAT2	44.287	55.6	5	5	28169	0	15595	45109	0	0	0	44616	40091	28061	43592	0	0.804064		0.445148	1.2876				1.27353	1.14437	0.800981	1.2443		2.06147		1.93554	0.245005	1.63726	0.30855
O15392	Baculoviral IAP repeat-containing protein 5 OS=Homo sapiens OX=9606 GN=BIRC5 PE=1 SV=3	BIRC5	16.389	16.9	13	13	0	43191	51137	28599	0	38282	78349	33855	30702	0	0	48408		0.980157	1.16048	0.649013		0.868755	1.77802	0.76829	0.696738			1.09855	0.709026	0.203349	1.00999	0.84861	1.02638
O15400	Syntaxin-7 OS=Homo sapiens OX=9606 GN=STX7 PE=1 SV=4	STX7	29.815	30.7	15	15	243940	205830	263940	255590	251840	256000	259100	253350	269370	266210	280490	256690	0.955893	0.806557	1.03426	1.00154	0.98685	1.00315	1.0153	0.992767	1.05554	1.04316	1.09912	1.00585	1.06966	0.379425	1.09543	0.272057	1.12565	0.188833
O15417	Trinucleotide repeat-containing gene 18 protein OS=Homo sapiens OX=9606 GN=TNRC18 PE=1 SV=3	TNRC18	314.52	0.2	16	16	110890	115050	118560	106970	132210	133310	187340	152770	178250	132730	178870	149700	0.784298	0.813721	0.838547	0.756573	0.93509	0.94287	1.32501	1.08051	1.26072	0.938768	1.2651	1.05879	1.08125	0.380602	1.50467	0.00325553	1.33904	0.0326792
O15427	Monocarboxylate transporter 4 OS=Homo sapiens OX=9606 GN=SLC16A3 PE=1 SV=1	SLC16A3	49.469	14	6	5	253430	246970	276200	151840	161890	152210	152340	128440	120880	156800	120240	162710	1.45932	1.42213	1.59044	0.87434	0.93221	0.87647	0.877219	0.739595	0.696063	0.902901	0.692377	0.936932	0.599974	0.000213283	0.517203	0.0010028	0.56625	0.00467675
O15438	Canalicular multispecific organic anion transporter 2 OS=Homo sapiens OX=9606 GN=ABCC3 PE=1 SV=3	ABCC3	169.34	26.3	18	18	149700	129950	143270	84354	101870	99199	119510	121810	119180	105490	105860	99790	1.30176	1.13001	1.24584	0.733522	0.885837	0.862611	1.03923	1.05923	1.03636	0.917316	0.920533	0.86775	0.674887	0.00545936	0.852407	0.020312	0.735695	0.00266101
O15439	Multidrug resistance-associated protein 4 OS=Homo sapiens OX=9606 GN=ABCC4 PE=1 SV=3	ABCC4	149.52	32.8	11	11	83362	0	0	75868	0	49215	45123	86095	143030	87518	138270	168790	0.855218			0.778336		0.504901	0.462921	0.883256	1.46736	0.897855	1.41852	1.73163	0.75024		1.09661		1.57777
O15440	ATP-binding cassette sub-family C member 5 OS=Homo sapiens OX=9606 GN=ABCC5 PE=1 SV=2	ABCC5	160.66	4.4	5	5	0	25768	26602	20382	0	24049	0	0	22676	0	20543	24529		1.09618	1.13166	0.867061		1.02306			0.964649		0.87391	1.04348	0.848406	0.282775	0.865992		0.860645	0.325836
O15446	DNA-directed RNA polymerase I subunit RPA34 OS=Homo sapiens OX=9606 GN=POLR1G PE=1 SV=1	POLR1G	54.985	32	7	7	558760	156070	0	183660	209220	195970	156060	209370	301630	173010	233450	204580	2.38067	0.664956		0.782507	0.891408	0.834955	0.664913	0.892047	1.28513	0.737131	0.994643	0.871639	0.549175	0.636239	0.622115	0.591869	0.56987	0.658377
O15460	Prolyl 4-hydroxylase subunit alpha-2 OS=Homo sapiens OX=9606 GN=P4HA2 PE=1 SV=1	P4HA2	60.901	42.6	9	8	7541300	7629100	7821300	4957400	4376500	4460700	5125500	3844300	3618500	3841200	3221500	4250000	1.49118	1.50854	1.54654	0.980251	0.865387	0.882036	1.01349	0.760152	0.715504	0.759539	0.637003	0.840374	0.599982	0.000219039	0.547515	0.00471288	0.492034	0.000935059
O15479	Melanoma-associated antigen B2 OS=Homo sapiens OX=9606 GN=MAGEB2 PE=1 SV=3	MAGEB2	35.277	11	10	10	1884200	2026800	1963800	1360800	1196200	1139700	1206200	1193100	1083800	1152700	1105100	1242400	1.36579	1.46916	1.42349	0.986397	0.867084	0.826129	0.874333	0.864837	0.785609	0.835552	0.801049	0.900573	0.629247	0.00122076	0.592888	0.000197299	0.595799	0.00020897
O15484	Calpain-5 OS=Homo sapiens OX=9606 GN=CAPN5 PE=1 SV=2	CAPN5	73.168	5.3	8	8	475610	457690	390000	453940	454660	457440	520270	506570	497610	514490	513790	543400	0.986492	0.949323	0.808923	0.941545	0.943038	0.948805	1.07912	1.05071	1.03212	1.06714	1.06568	1.1271	1.0323	0.591652	1.15201	0.0799744	1.1877	0.0508389
O15488	Glycogenin-2 OS=Homo sapiens OX=9606 GN=GYG2 PE=1 SV=2	GYG2	55.183	13.2	2	2	249180	254590	239170	275690	220650	241310	232830	237470	251570	249890	252370	256680	1.00971	1.03163	0.96915	1.11713	0.894104	0.977821	0.943459	0.962261	1.0194	1.01259	1.02264	1.0401	0.99288	0.877747	0.97164	0.382808	1.02154	0.339777
O15498	Synaptobrevin homolog YKT6 OS=Homo sapiens OX=9606 GN=YKT6 PE=1 SV=1	YKT6	22.417	47	5	5	59897	0	0	92629	75311	70650	0	0	0	0	0	0	0.802675			1.24131	1.00924	0.946775							1.32778
O15511	Actin-related protein 2/3 complex subunit 5 OS=Homo sapiens OX=9606 GN=ARPC5 PE=1 SV=3	ARPC5	16.32	52.3	6	6	36790	0	21735	29742	31306	28681	27709	0	33648	35836	31499	36759	1.17276		0.692848	0.948088	0.997944	0.914267	0.883282		1.0726	1.14235	1.0041	1.17177	1.02212	0.867875	1.04839	0.822138	1.18575	0.581153
O15514	DNA-directed RNA polymerase II subunit RPB4 OS=Homo sapiens OX=9606 GN=POLR2D PE=1 SV=1	POLR2D	16.311	57.7	5	5	0	25768	26602	20382	0	24049	0	0	22676	0	20543	24529		1.09618	1.13166	0.867061		1.02306			0.964649		0.87391	1.04348	0.848406	0.282775	0.865992		0.860645	0.325836
O15523	ATP-dependent RNA helicase DDX3Y OS=Homo sapiens OX=9606 GN=DDX3Y PE=1 SV=2	DDX3Y	73.153	43.2	6	6	255680	245450	231080	200440	179990	164720	215370	215870	199690	196030	166280	188000	1.24793	1.198	1.12786	0.978313	0.8785	0.80397	1.05118	1.05362	0.974652	0.956788	0.811584	0.917595	0.744527	0.00963556	0.861679	0.0188565	0.751574	0.00751118
O15525	Transcription factor MafG OS=Homo sapiens OX=9606 GN=MAFG PE=1 SV=1	MAFG	17.849	24.1	17	17	73097	86140	95122	98309	102640	93846	103260	123110	139660	144590	119360	143710	0.66309	0.781407	0.862886	0.891797	0.931085	0.851311	0.936709	1.11678	1.26691	1.31163	1.08276	1.30365	1.15897	0.132625	1.43903	0.0358746	1.6027	0.0088368
O15530	3-phosphoinositide-dependent protein kinase 1 OS=Homo sapiens OX=9606 GN=PDPK1 PE=1 SV=1	PDPK1	63.151	20.3	5	5	4346100	4536600	4258400	5382000	5832700	5506600	5831700	5808400	6275000	5597000	6437300	6029300	0.792107	0.826827	0.776123	0.980907	1.06305	1.00362	1.06287	1.05862	1.14366	1.02009	1.17324	1.09888	1.27244	0.00136523	1.36329	0.000584928	1.37459	0.00205644
O15533	Tapasin OS=Homo sapiens OX=9606 GN=TAPBP PE=1 SV=1	TAPBP	47.625	19.6	6	6	89394	91152	84190	119740	121630	110850	122080	125890	142780	125750	147020	132340	0.759284	0.774215	0.715083	1.01703	1.03309	0.941524	1.03691	1.06927	1.21273	1.06808	1.24874	1.12405	1.33046	0.0015769	1.476	0.00193375	1.53024	0.00121904
O15541	E3 ubiquitin-protein ligase RNF113A OS=Homo sapiens OX=9606 GN=RNF113A PE=1 SV=1	RNF113A	38.787	3.8	3	3	33292	30548	31929	8991.4	9757.7	0	35089	26325	31103	7534.8	0	0	1.39641	1.28132	1.33924	0.377139	0.409281		1.47179	1.10419	1.3046	0.316042			0.293661	0.000103236	0.966043	0.663234	0.23603
O15550	Lysine-specific demethylase 6A OS=Homo sapiens OX=9606 GN=KDM6A PE=1 SV=2	KDM6A	154.17	6.1	2	2	11466000	11510000	10689000	13355000	11801000	12865000	13063000	12036000	12377000	11940000	12608000	13083000	0.93732	0.940917	0.873802	1.09174	0.964705	1.05169	1.06787	0.983916	1.01179	0.976068	1.03068	1.06951	1.12939	0.0508827	1.1132	0.0343861	1.11781	0.0360461
O15554	Intermediate conductance calcium-activated potassium channel protein 4 OS=Homo sapiens OX=9606 GN=KCNN4 PE=1 SV=1	KCNN4	47.695	11.5	7	7	64324	76611	123320	188690	448030	327450	229340	215700	153780	225440	233180	226020	0.307294	0.365993	0.589135	0.901427	2.14037	1.56432	1.09562	1.03046	0.734651	1.07699	1.11397	1.07976	3.64863	0.0162448	2.26607	0.0217721	2.59083	0.00704188
O43143	Pre-mRNA-splicing factor ATP-dependent RNA helicase DHX15 OS=Homo sapiens OX=9606 GN=DHX15 PE=1 SV=2	DHX15	90.932	47.7	2	2	108620	92631	99444	82011	0	0	80886	90351	0	0	0	0	1.17651	1.00333	1.07712	0.888297			0.876112	0.978631					0.818214		0.854206	0.118514
O43148	mRNA cap guanine-N7 methyltransferase OS=Homo sapiens OX=9606 GN=RNMT PE=1 SV=1	RNMT	54.843	30	5	5	127430	125470	131230	83228	90583	86770	102060	111690	95951	99924	91009	133540	1.1957	1.17731	1.23135	0.780943	0.849956	0.814178	0.957647	1.04801	0.900325	0.937604	0.853953	1.25303	0.678367	0.000151343	0.80624	0.0091837	0.844696	0.191767
O43150	Arf-GAP with SH3 domain, ANK repeat and PH domain-containing protein 2 OS=Homo sapiens OX=9606 GN=ASAP2 PE=1 SV=3	ASAP2	111.65	4.8	6	6	225170	229410	203470	202600	168520	163990	188170	191850	171450	203180	169250	204560	1.16386	1.18578	1.0517	1.0472	0.871047	0.847632	0.972614	0.991635	0.886192	1.0502	0.87482	1.05733	0.813175	0.0510187	0.838037	0.0256814	0.876818	0.138183
O43156	TELO2-interacting protein 1 homolog OS=Homo sapiens OX=9606 GN=TTI1 PE=1 SV=3	TTI1	122.07	1.2	4	4	30738	28812	0	0	0	0	38762	44184	33191	0	0	0	0.874794	0.819981					1.10316	1.25746	0.944606						1.30016	0.101106
O43159	Ribosomal RNA-processing protein 8 OS=Homo sapiens OX=9606 GN=RRP8 PE=1 SV=2	RRP8	50.714	38.6	6	6	28998	30364	28366	13588	0	22585	22281	27056	28828	24369	23757	24670	1.1605	1.21517	1.13521	0.543793		0.903854	0.891687	1.08278	1.1537	0.975249	0.950757	0.987295	0.618497	0.29162	0.890993	0.205475	0.829792	0.00124645
O43166	Signal-induced proliferation-associated 1-like protein 1 OS=Homo sapiens OX=9606 GN=SIPA1L1 PE=1 SV=4	SIPA1L1	200.03	2.3	31	30	1006500	1187000	946500	1210900	904780	1052000	1367000	914210	1709000	870510	868140	1058400	0.922341	1.08775	0.867358	1.10965	0.829126	0.964036	1.2527	0.837768	1.5661	0.797722	0.79555	0.969901	1.00882	0.955862	1.27077	0.338424	0.89078	0.287699
O43169	Cytochrome b5 type B OS=Homo sapiens OX=9606 GN=CYB5B PE=1 SV=3	CYB5B	16.694	59.3	10	10	176460	178810	162980	196150	224880	141130	336180	459730	493040	382060	407680	330210	0.606859	0.614941	0.560501	0.674575	0.773379	0.485357	1.15615	1.58105	1.6956	1.31393	1.40204	1.13562	1.08473	0.675427	2.48712	0.0017681	2.16102	0.000365539
O43172	U4/U6 small nuclear ribonucleoprotein Prp4 OS=Homo sapiens OX=9606 GN=PRPF4 PE=1 SV=2	PRPF4	58.449	48.3	15	15	155740	177300	182820	165110	140950	137120	205720	241020	225640	232410	218400	244340	0.803277	0.914479	0.94295	0.851606	0.726993	0.707239	1.06106	1.24313	1.16381	1.19873	1.12647	1.26026	0.859109	0.114299	1.30342	0.0169007	1.34756	0.00704116
O43175	D-3-phosphoglycerate dehydrogenase OS=Homo sapiens OX=9606 GN=PHGDH PE=1 SV=4	PHGDH	56.65	34.5	5	5	65713	67131	73329	0	36737	0	67835	67632	55749	0	0	48502	1.08925	1.11276	1.2155		0.608949		1.12443	1.12106	0.924091			0.803965	0.534556		0.927454	0.344339	0.705747
O43181	NADH dehydrogenase [ubiquinone] iron-sulfur protein 4, mitochondrial OS=Homo sapiens OX=9606 GN=NDUFS4 PE=1 SV=1	NDUFS4	20.108	20	12	11	45984	45074	43577	37617	37676	29369	36821	38642	46025	34850	20550	27624	1.24335	1.21874	1.17826	1.01711	1.01871	0.794098	0.99559	1.04483	1.24445	0.942297	0.555644	0.746916	0.777376	0.0374599	0.902351	0.198251	0.61666	0.0300897
O43237	Cytoplasmic dynein 1 light intermediate chain 2 OS=Homo sapiens OX=9606 GN=DYNC1LI2 PE=1 SV=1	DYNC1LI2	54.099	45.9	8	8	74615	75295	93104	238310	243840	269750	149120	119660	200130	109720	180560	171910	0.464888	0.469124	0.580083	1.48479	1.51924	1.68067	0.92909	0.74554	1.24691	0.683609	1.12498	1.07108	3.09406	0.000156795	1.92956	0.0180503	1.90191	0.0230738
O43242	26S proteasome non-ATPase regulatory subunit 3 OS=Homo sapiens OX=9606 GN=PSMD3 PE=1 SV=2	PSMD3	60.977	53.2	5	5	117980	152330	159570	68820	89528	0	0	153600	232920	143800	0	0	0.843808	1.08948	1.14127	0.49221	0.640316			1.09857	1.66587	1.02848			0.552531	0.0318698	1.3487	0.242045	1.00354
O43251	RNA binding protein fox-1 homolog 2 OS=Homo sapiens OX=9606 GN=RBFOX2 PE=1 SV=3	RBFOX2	41.373	17.2	4	4	0	0	0	0	21434	19370	0	22249	0	18571	18950	0					1.06558	0.962973		1.1061		0.923251	0.942092
O43252	Bifunctional 3'-phosphoadenosine 5'-phosphosulfate synthase 1 OS=Homo sapiens OX=9606 GN=PAPSS1 PE=1 SV=2	PAPSS1	70.832	28.2	6	6	1888600	1722200	1821600	1882500	1844100	1964300	1976900	1876900	1379800	1488600	1302600	1128900	1.11768	1.0192	1.07803	1.11407	1.09134	1.16248	1.16994	1.11076	0.81657	0.880959	0.770883	0.668087	1.04758	0.224499	0.963405	0.694735	0.721615	0.016966
O43264	Centromere/kinetochore protein zw10 homolog OS=Homo sapiens OX=9606 GN=ZW10 PE=1 SV=3	ZW10	88.828	25.7	17	17	146290	146820	154020	143760	112550	140850	161570	137840	142930	139520	119800	150690	1.03468	1.03843	1.08935	1.01679	0.796044	0.996204	1.14275	0.974915	1.01092	0.986797	0.847322	1.0658	0.888243	0.196055	0.989287	0.813192	0.916982	0.260627
O43272	Proline dehydrogenase 1, mitochondrial OS=Homo sapiens OX=9606 GN=PRODH PE=1 SV=3	PRODH	68.001	10	21	21	75837	123640	0	115700	78860	129160	115110	103020	148780	103700	126900	105240	0.680459	1.10938		1.03814	0.707584	1.15891	1.03284	0.924363	1.33495	0.930464	1.13863	0.944282	1.0819	0.764804	1.22624	0.406771	1.1224	0.53338
O43286	Beta-1,4-galactosyltransferase 5 OS=Homo sapiens OX=9606 GN=B4GALT5 PE=1 SV=1	B4GALT5	45.118	6.4	3	3	1041200	1109900	2048900	975600	938140	965890	983490	851400	780320	786960	843850	839670	1.02705	1.09482	2.02106	0.962342	0.925391	0.952764	0.970125	0.83983	0.769716	0.776266	0.832383	0.828259	0.685626	0.203224	0.622669	0.130499	0.58821	0.0904339
O43291	Kunitz-type protease inhibitor 2 OS=Homo sapiens OX=9606 GN=SPINT2 PE=1 SV=2	SPINT2	28.228	39.7	15	14	1145700	1204300	1169400	1158000	1493900	1496200	738400	964510	669190	822570	841470	492640	1.12726	1.18492	1.15058	1.13936	1.46986	1.47212	0.726517	0.948988	0.65842	0.809332	0.827928	0.484712	1.17864	0.142248	0.674007	0.0210194	0.612798	0.0418045
O43292	Glycosylphosphatidylinositol anchor attachment 1 protein OS=Homo sapiens OX=9606 GN=GPAA1 PE=1 SV=3	GPAA1	67.622	17.7	20	20	5766000	6238500	6169600	2461100	2051500	2064900	3586300	2491200	2310000	2433800	1864500	2698300	1.72395	1.86522	1.84462	0.735834	0.613369	0.617376	1.07225	0.744833	0.690657	0.727671	0.557459	0.806753	0.361916	9.36854e-05	0.461508	0.00457364	0.384976	0.00102314
O43293	Death-associated protein kinase 3 OS=Homo sapiens OX=9606 GN=DAPK3 PE=1 SV=1	DAPK3	52.535	31.9	6	6	19875	0	25660	61736	32215	0	0	42710	29979	0	0	0	0.562036		0.725627	1.7458	0.910993			1.20778	0.847762				2.06327	0.254399	1.59633	0.18195
O43294	Transforming growth factor beta-1-induced transcript 1 protein OS=Homo sapiens OX=9606 GN=TGFB1I1 PE=1 SV=2	TGFB1I1	49.814	10.4	13	12	256930	347960	398160	128300	99831	101650	273540	96515	241900	0	0	324250	1.13233	1.53351	1.75475	0.565438	0.439971	0.447988	1.20553	0.425357	1.06609			1.42902	0.328778	0.00194802	0.610094	0.180328	0.969792
O43301	Heat shock 70 kDa protein 12A OS=Homo sapiens OX=9606 GN=HSPA12A PE=1 SV=2	HSPA12A	74.977	22.1	23	23	1897800	1990400	2111700	1637100	1382100	1291500	1605800	1194200	1131000	1082700	952110	1468700	1.28337	1.34599	1.42802	1.10708	0.934635	0.873367	1.08591	0.807569	0.76483	0.732168	0.643857	0.993198	0.718462	0.012174	0.655178	0.0185461	0.583928	0.013804
O43306	Adenylate cyclase type 6 OS=Homo sapiens OX=9606 GN=ADCY6 PE=1 SV=2	ADCY6	130.61	2.1	24	24	156050	154120	175820	158680	180910	175980	185930	180700	169200	156770	179950	149710	0.92528	0.913836	1.0425	0.940874	1.07268	1.04345	1.10245	1.07144	1.00325	0.929549	1.06699	0.887688	1.06087	0.36386	1.10255	0.122077	1.00091	0.995643
O43314	Inositol hexakisphosphate and diphosphoinositol-pentakisphosphate kinase 2 OS=Homo sapiens OX=9606 GN=PPIP5K2 PE=1 SV=3	PPIP5K2	140.41	9.5	12	12	1289200	1599700	1442200	649500	679580	547400	423090	312150	124690	336570	213980	327830	1.94697	2.41589	2.17803	0.980884	1.02631	0.826692	0.638957	0.471414	0.188309	0.508293	0.323156	0.495094	0.433257	0.000765953	0.198548	0.00965825	0.202808	0.000538884
O43318	Mitogen-activated protein kinase kinase kinase 7 OS=Homo sapiens OX=9606 GN=MAP3K7 PE=1 SV=1	MAP3K7	67.195	27.2	13	10	160870	179010	181780	141230	140640	145390	189650	168310	176540	137290	162650	148610	0.999208	1.11188	1.12909	0.877219	0.873554	0.903058	1.17797	1.04542	1.09654	0.852746	1.01026	0.923058	0.819039	0.00760456	1.02461	0.659873	0.859851	0.0711393
O43324	Eukaryotic translation elongation factor 1 epsilon-1 OS=Homo sapiens OX=9606 GN=EEF1E1 PE=1 SV=1	EEF1E1	19.81	55.2	8	8	490430	503400	499670	266990	253870	226570	388100	329640	296430	311930	278440	360680	1.39918	1.43618	1.42554	0.761713	0.724282	0.646396	1.10724	0.940451	0.845705	0.889925	0.79438	1.02901	0.500455	0.000145813	0.679056	0.00752796	0.636793	0.00372521
O43347	RNA-binding protein Musashi homolog 1 OS=Homo sapiens OX=9606 GN=MSI1 PE=1 SV=1	MSI1	39.124	43.9	8	8	1195700	1333000	1041300	871450	1328800	1360600	1135600	1302300	1062700	1171200	1203000	638470	1.05162	1.17237	0.915823	0.76644	1.16868	1.19665	0.99876	1.14537	0.934644	1.03007	1.05804	0.561534	0.997437	0.919608	0.98056	0.854915	0.843885	0.403689
O43353	Receptor-interacting serine/threonine-protein kinase 2 OS=Homo sapiens OX=9606 GN=RIPK2 PE=1 SV=2	RIPK2	61.194	16.3	9	9	12342000	12348000	12378000	9917900	8029500	8349600	6869500	4655200	3206400	4871600	2900100	4799100	1.6335	1.63429	1.63826	1.31266	1.06273	1.10509	0.909196	0.616128	0.424375	0.644769	0.383836	0.635173	0.709426	0.00585892	0.397407	0.0115738	0.339128	0.00288344
O43379	WD repeat-containing protein 62 OS=Homo sapiens OX=9606 GN=WDR62 PE=1 SV=4	WDR62	165.95	3.7	4	4	0	0	19834	15577	0	0	0	0	42631	21427	31073	0			0.759679	0.596628					1.63285	0.820694	1.19015		0.785369		2.14939		1.32348
O43390	Heterogeneous nuclear ribonucleoprotein R OS=Homo sapiens OX=9606 GN=HNRNPR PE=1 SV=1	HNRNPR	70.942	49.3	2	2	0	32673	0	0	0	0	37351	28908	40993	0	0	0		0.934015					1.06774	0.826386	1.17186						1.0942
O43396	Thioredoxin-like protein 1 OS=Homo sapiens OX=9606 GN=TXNL1 PE=1 SV=3	TXNL1	32.251	50.5	6	6	43768	69935	43847	36885	45215	45269	44886	65295	59853	0	0	50814	0.865379	1.38275	0.866941	0.729288	0.893989	0.895056	0.887484	1.29101	1.18341			1.00469	0.808435	0.322703	1.07924	0.667335	0.967579
O43399	Tumor protein D54 OS=Homo sapiens OX=9606 GN=TPD52L2 PE=1 SV=2	TPD52L2	22.237	52.4	5	5	76722	100750	71087	35400	58884	53157	86703	91292	94614	68449	56573	47768	1.09421	1.43689	1.01384	0.504873	0.839801	0.758123	1.23655	1.302	1.34938	0.976217	0.806842	0.681265	0.593183	0.0469308	1.09676	0.396697	0.695167	0.0706903
O43402	ER membrane protein complex subunit 8 OS=Homo sapiens OX=9606 GN=EMC8 PE=1 SV=1	EMC8	23.773	51.4	9	9	1325600	1453800	859930	243970	373310	240890	804260	1028300	801650	530590	374770	416560	1.8817	2.06368	1.22068	0.346317	0.529917	0.341945	1.14165	1.45968	1.13795	0.753177	0.531989	0.59131	0.235804	0.00264747	0.723817	0.168019	0.363232	0.00648442
O43414	ERI1 exoribonuclease 3 OS=Homo sapiens OX=9606 GN=ERI3 PE=1 SV=2	ERI3	37.238	8.3	6	6	75953	74253	68131	87785	91996	95676	123070	101040	132610	107510	121910	118850	0.7603	0.743283	0.682001	0.87874	0.920893	0.957731	1.23195	1.01142	1.32745	1.07619	1.22034	1.18971	1.26161	0.00491916	1.6338	0.00518121	1.5951	0.000773378
O43422	52 kDa repressor of the inhibitor of the protein kinase OS=Homo sapiens OX=9606 GN=THAP12 PE=1 SV=2	THAP12	87.703	9.1	8	8	41669	43683	40614	0	22326	0	34689	54171	35436	0	0	0	1.07005	1.12177	1.04296		0.573327		0.890806	1.3911	0.909989				0.531715		0.986742	0.823938
O43426	Synaptojanin-1 OS=Homo sapiens OX=9606 GN=SYNJ1 PE=1 SV=2	SYNJ1	173.1	4.1	25	25	1184500	1214500	1144300	1226800	1146300	1148600	1230500	1217900	1279100	1227700	1288700	1346900	0.969855	0.994419	0.93694	1.00449	0.938577	0.94046	1.00752	0.997202	1.04731	1.00523	1.05517	1.10283	0.993904	0.833685	1.05199	0.0901968	1.09031	0.0539733
O43427	Acidic fibroblast growth factor intracellular-binding protein OS=Homo sapiens OX=9606 GN=FIBP PE=1 SV=3	FIBP	41.878	10.7	34	24	521650	547420	559510	512860	594170	562370	585240	577160	571920	559600	656330	651130	0.907302	0.952123	0.973151	0.892013	1.03343	0.978126	1.0179	1.00385	0.994736	0.973308	1.14155	1.13251	1.02506	0.649824	1.06493	0.0437064	1.14643	0.0737785
O43432	Eukaryotic translation initiation factor 4 gamma 3 OS=Homo sapiens OX=9606 GN=EIF4G3 PE=1 SV=2	EIF4G3	176.65	11	18	18	656520	679500	623810	758760	718510	718370	714140	811250	792200	800910	774200	799690	0.890412	0.921579	0.846049	1.02908	0.974486	0.974297	0.96856	1.10027	1.07443	1.08624	1.05002	1.08459	1.12032	0.0208631	1.18255	0.0228151	1.21174	0.00209965
O43447	Peptidyl-prolyl cis-trans isomerase H OS=Homo sapiens OX=9606 GN=PPIH PE=1 SV=1	PPIH	19.208	33.9	14	14	303100	315710	276370	274620	259470	260250	297640	304200	307000	302030	324980	336650	1.02111	1.06359	0.931056	0.92516	0.874122	0.87675	1.00271	1.02481	1.03424	1.0175	1.09482	1.13413	0.887352	0.0528872	1.01526	0.702431	1.0765	0.217034
O43462	Membrane-bound transcription factor site-2 protease OS=Homo sapiens OX=9606 GN=MBTPS2 PE=1 SV=1	MBTPS2	57.443	4.8	11	11	401330	390310	402330	0	0	364080	297100	348520	345440	287920	356130	401160	1.11657	1.08591	1.11935			1.01293	0.826582	0.969641	0.961072	0.801042	0.990813	1.11609	0.914797		0.830054	0.0231098	0.875407	0.218392
O43463	Histone-lysine N-methyltransferase SUV39H1 OS=Homo sapiens OX=9606 GN=SUV39H1 PE=1 SV=1	SUV39H1	47.907	11.7	5	3	193790	233110	219520	0	0	0	144140	171840	194130	0	0	0	1.00537	1.20936	1.13886				0.747789	0.891494	1.00713						0.789131	0.0774244
O43464	Serine protease HTRA2, mitochondrial OS=Homo sapiens OX=9606 GN=HTRA2 PE=1 SV=2	HTRA2	48.84	12.2	9	9	194310	176010	199320	103070	132080	110670	102890	98983	64626	99070	71785	92869	1.61288	1.46098	1.65447	0.85554	1.09634	0.918625	0.854046	0.821616	0.536433	0.822338	0.595857	0.770866	0.607085	0.00372362	0.467838	0.00713729	0.462966	0.00179863
O43488	Aflatoxin B1 aldehyde reductase member 2 OS=Homo sapiens OX=9606 GN=AKR7A2 PE=1 SV=3	AKR7A2	39.589	19.2	3	3	137710	139690	146370	123480	88188	83448	73764	89277	105310	107860	77598	104480	1.29389	1.31249	1.37525	1.16019	0.828591	0.784055	0.693067	0.838823	0.989465	1.01342	0.72909	0.981667	0.696406	0.0382404	0.633247	0.0110804	0.684187	0.02156
O43490	Prominin-1 OS=Homo sapiens OX=9606 GN=PROM1 PE=1 SV=1	PROM1	97.201	15.1	8	8	68663	59977	60854	157100	157960	161980	199370	204250	244780	268270	260780	267930	0.390147	0.340792	0.345775	0.89265	0.897537	0.920378	1.13283	1.16056	1.39085	1.52432	1.48176	1.52239	2.51744	2.99636e-05	3.42174	9.35064e-05	4.20583	5.1535e-06
O43491	Band 4.1-like protein 2 OS=Homo sapiens OX=9606 GN=EPB41L2 PE=1 SV=1	EPB41L2	112.59	39.3	2	2	53314	0	42585	36249	41595	42784	46755	52065	51630	36898	35322	36583	1.23262		0.984562	0.838074	0.961673	0.989163	1.08097	1.20374	1.19368	0.853079	0.816642	0.845796	0.838577	0.204657	1.04589	0.634744	0.756372	0.244482
O43493	Trans-Golgi network integral membrane protein 2 OS=Homo sapiens OX=9606 GN=TGOLN2 PE=1 SV=4	TGOLN2	45.879	27.7	16	11	156480	150670	159110	101350	93993	89861	85082	73147	78273	70643	72441	93105	1.53392	1.47697	1.5597	0.993502	0.921383	0.880879	0.834032	0.717037	0.767285	0.692491	0.710116	0.912679	0.611684	0.000217974	0.507232	0.000127842	0.506561	0.00154853
O43502	DNA repair protein RAD51 homolog 3 OS=Homo sapiens OX=9606 GN=RAD51C PE=1 SV=1	RAD51C	42.189	23.1	9	9	150050	130010	140860	52611	69163	69401	94234	119800	136330	73579	74861	61457	1.53588	1.33076	1.44181	0.538516	0.707939	0.710375	0.96456	1.22625	1.39545	0.75314	0.766262	0.629061	0.454184	0.00138762	0.832377	0.170737	0.498662	0.000760938
O43504	Ragulator complex protein LAMTOR5 OS=Homo sapiens OX=9606 GN=LAMTOR5 PE=1 SV=1	LAMTOR5	9.6138	70.3	4	4	4309200	4080600	4611300	3620400	2640400	2913300	2888100	2187900	2079500	2163700	2026000	2470200	1.43678	1.36056	1.5375	1.20712	0.880363	0.971354	0.962951	0.72949	0.693348	0.721422	0.67551	0.823615	0.70564	0.0233365	0.550377	0.00494378	0.512257	0.000597589
O43513	Mediator of RNA polymerase II transcription subunit 7 OS=Homo sapiens OX=9606 GN=MED7 PE=1 SV=1	MED7	27.245	22.4	3	3	479530	490530	498480	394340	413410	415210	391040	314020	268920	322490	277350	342150	1.24892	1.27757	1.29827	1.02705	1.07671	1.0814	1.01845	0.817854	0.700393	0.839914	0.722349	0.891118	0.832773	0.000786118	0.66323	0.0180174	0.641447	0.00213423
O43520	Phospholipid-transporting ATPase IC OS=Homo sapiens OX=9606 GN=ATP8B1 PE=1 SV=3	ATP8B1	143.69	2.6	4	4	114780	123880	95342	347430	356230	421700	217710	273020	474200	153610	302520	208150	0.445954	0.48131	0.370431	1.34987	1.38406	1.63843	0.845867	1.06076	1.8424	0.59682	1.17538	0.808723	3.36932	0.000248899	2.88899	0.0142943	1.98885	0.0359935
O43524	Forkhead box protein O3 OS=Homo sapiens OX=9606 GN=FOXO3 PE=1 SV=1	FOXO3	71.276	11.4	5	5	723190	930500	610490	1589800	1173600	1898900	2676000	842570	1285400	788500	545920	1374600	0.601011	0.773297	0.507351	1.32121	0.975327	1.57809	2.2239	0.700222	1.06824	0.655287	0.45369	1.14237	2.05916	0.0182421	2.12173	0.143972	1.19647	0.701293
O43542	DNA repair protein XRCC3 OS=Homo sapiens OX=9606 GN=XRCC3 PE=1 SV=1	XRCC3	37.849	23.1	5	4	93071	66763	78125	96636	111570	109480	80776	80952	144000	71572	95304	79602	1.00812	0.723162	0.846233	1.04674	1.2085	1.18586	0.874948	0.876854	1.55978	0.775252	1.03231	0.862231	1.33505	0.0491204	1.28479	0.362296	1.0358	0.783821
O43567	E3 ubiquitin-protein ligase RNF13 OS=Homo sapiens OX=9606 GN=RNF13 PE=1 SV=1	RNF13	42.813	7.3	8	8	177330	195760	176140	305930	283460	280850	288700	284830	338400	328420	309970	418450	0.628043	0.693316	0.623828	1.0835	1.00392	0.994676	1.02248	1.00877	1.1985	1.16315	1.09781	1.48201	1.58447	0.000453383	1.66038	0.00147974	1.92422	0.00273227
O43570	Carbonic anhydrase 12 OS=Homo sapiens OX=9606 GN=CA12 PE=1 SV=1	CA12	39.45	33.9	8	8	82931	109930	100040	164650	168740	162270	165840	189820	195020	184680	192590	191070	0.521693	0.691536	0.629321	1.03576	1.06149	1.02079	1.04325	1.1941	1.22681	1.16176	1.21152	1.20196	1.69224	0.00311337	1.88009	0.00278575	1.94038	0.00133237
O43572	A-kinase anchor protein 10, mitochondrial OS=Homo sapiens OX=9606 GN=AKAP10 PE=1 SV=2	AKAP10	73.817	4.2	6	6	276500	332820	320460	238770	236300	245720	334550	343600	352660	232050	210220	227460	0.99012	1.1918	1.14754	0.855012	0.846167	0.879899	1.19799	1.2304	1.26284	0.830949	0.752777	0.814512	0.775226	0.0120948	1.10866	0.144374	0.72031	0.00706287
O43583	Density-regulated protein OS=Homo sapiens OX=9606 GN=DENR PE=1 SV=2	DENR	22.092	43.4	45	42	226270	388080	82795	205600	351500	367630	183840	242830	253500	314410	291980	320660	0.840867	1.44219	0.307684	0.764053	1.30625	1.36619	0.683188	0.902408	0.94206	1.16841	1.08506	1.19164	1.32645	0.427496	0.975651	0.766353	1.32978	0.362151
O43592	Exportin-T OS=Homo sapiens OX=9606 GN=XPOT PE=1 SV=2	XPOT	109.96	20.1	11	11	1363600	1388000	1311900	2021000	1972900	1997100	2087300	2236600	2896100	1856800	2632200	2324900	0.679298	0.691453	0.653543	1.00679	0.98283	0.994886	1.03982	1.1142	1.44274	0.924993	1.31127	1.15818	1.47434	2.75199e-05	1.77679	0.0050227	1.67685	0.00804728
O43598	2'-deoxynucleoside 5'-phosphate N-hydrolase 1 OS=Homo sapiens OX=9606 GN=DNPH1 PE=1 SV=1	DNPH1	19.108	28.7	4	4	939840	960740	891460	316370	402360	393230	934060	1068300	351890	299460	625760	317100	1.50363	1.53707	1.42623	0.506154	0.643727	0.62912	1.49438	1.70915	0.562981	0.4791	1.00114	0.507321	0.398261	0.000314716	0.843201	0.474439	0.444951	0.0216946
O43615	Mitochondrial import inner membrane translocase subunit TIM44 OS=Homo sapiens OX=9606 GN=TIMM44 PE=1 SV=2	TIMM44	51.355	44	12	12	224180	142870	307760	50261	47031	31572	41585	0	0	33966	0	0	2.0398	1.29996	2.80028	0.457321	0.427931	0.287271	0.378379			0.309054			0.190963	0.00360124	0.184874		0.151003
O43639	Cytoplasmic protein NCK2 OS=Homo sapiens OX=9606 GN=NCK2 PE=1 SV=2	NCK2	42.915	12.9	11	11	172980	171290	168420	321160	299080	320890	281240	300150	324650	282130	322080	296410	0.636642	0.630423	0.61986	1.18201	1.10075	1.18102	1.03509	1.10468	1.19485	1.03836	1.1854	1.09092	1.83567	1.67024e-05	1.76723	0.000176967	1.75666	0.000140612
O43657	Tetraspanin-6 OS=Homo sapiens OX=9606 GN=TSPAN6 PE=1 SV=1	TSPAN6	27.563	16.3	4	4	65439	60721	67010	100690	108260	101480	88127	97532	107660	94024	103010	119850	0.705033	0.654202	0.721959	1.08482	1.16638	1.09334	0.949471	1.0508	1.15992	1.013	1.10982	1.29125	1.60703	0.000225252	1.51845	0.00307811	1.64044	0.00307051
O43660	Pleiotropic regulator 1 OS=Homo sapiens OX=9606 GN=PLRG1 PE=1 SV=1	PLRG1	57.193	55.3	7	7	999870	1089700	1086000	1246200	1167500	1266000	1208800	1090500	1272400	1114600	1238600	1317400	0.8511	0.927564	0.924415	1.06078	0.993788	1.07763	1.02894	0.928245	1.08308	0.948759	1.05431	1.12138	1.15875	0.0170408	1.12474	0.0948535	1.15589	0.0637305
O43663	Protein regulator of cytokinesis 1 OS=Homo sapiens OX=9606 GN=PRC1 PE=1 SV=2	PRC1	71.606	22.3	26	26	426620	472940	406580	1268800	1218500	1410100	793240	702550	865200	690960	968970	872550	0.507025	0.562075	0.483208	1.50793	1.44815	1.67586	0.942742	0.83496	1.02826	0.821186	1.15159	1.037	2.98391	6.19925e-05	1.80761	0.00141281	1.9389	0.00393185
O43665	Regulator of G-protein signaling 10 OS=Homo sapiens OX=9606 GN=RGS10 PE=1 SV=3	RGS10	21.21	21	4	4	175520	124030	258250	281110	292000	226410	216810	240470	281490	298570	322860	182190	0.726362	0.513279	1.06873	1.16333	1.2084	0.936963	0.897235	0.995148	1.1649	1.23559	1.33611	0.753965	1.43335	0.152801	1.32444	0.228232	1.4407	0.242905
O43670	BUB3-interacting and GLEBS motif-containing protein ZNF207 OS=Homo sapiens OX=9606 GN=ZNF207 PE=1 SV=1	ZNF207	50.75	16.7	18	18	277480	274290	297410	298500	279780	289930	292330	297770	318050	338900	301750	348640	0.921139	0.910549	0.9873	0.990918	0.928774	0.962468	0.970436	0.988495	1.05582	1.12503	1.00171	1.15737	1.02241	0.514709	1.06944	0.135425	1.16499	0.0409448
O43674	NADH dehydrogenase [ubiquinone] 1 beta subcomplex subunit 5, mitochondrial OS=Homo sapiens OX=9606 GN=NDUFB5 PE=1 SV=1	NDUFB5	21.75	21.2	6	6	313290	320630	344570	234190	174870	165160	318200	269650	0	288190	210520	267880	1.18542	1.21319	1.30378	0.886122	0.661669	0.624928	1.204	1.02029		1.09045	0.79656	1.0136	0.586843	0.00825436	0.901159	0.234758	0.783442	0.0638038
O43678	NADH dehydrogenase [ubiquinone] 1 alpha subcomplex subunit 2 OS=Homo sapiens OX=9606 GN=NDUFA2 PE=1 SV=3	NDUFA2	10.921	41.4	3	3	221900	199360	231350	108560	74995	65282	50482	35752	13349	40124	22246	40987	2.41111	2.1662	2.51379	1.17959	0.814877	0.709338	0.548525	0.388473	0.145047	0.435978	0.24172	0.445355	0.381295	0.00337079	0.152592	0.00733078	0.158375	0.000789644
O43681	ATPase GET3 OS=Homo sapiens OX=9606 GN=GET3 PE=1 SV=2	GET3	38.792	41.1	18	18	264090	317750	260150	560660	560930	541830	746310	661230	722050	802790	921660	787850	0.443395	0.533488	0.43678	0.941323	0.941777	0.909709	1.25302	1.11018	1.21229	1.34785	1.54743	1.32277	1.97558	0.000467671	2.52923	0.000226969	2.98376	0.000174412
O43683	Mitotic checkpoint serine/threonine-protein kinase BUB1 OS=Homo sapiens OX=9606 GN=BUB1 PE=1 SV=1	BUB1	122.37	21.4	14	14	9139500	9544300	8874600	6722300	6221600	6064700	7980000	7140100	6770500	6986400	6633000	7945100	1.2183	1.27226	1.18299	0.896087	0.829343	0.808428	1.06374	0.95178	0.902512	0.931291	0.884183	1.05909	0.689757	0.000578595	0.794335	0.0117428	0.782502	0.0126837
O43684	Mitotic checkpoint protein BUB3 OS=Homo sapiens OX=9606 GN=BUB3 PE=1 SV=1	BUB3	37.154	47.6	16	16	197280	205880	208150	311450	421290	455510	450490	438570	478630	313690	467820	641600	0.515724	0.538206	0.54414	0.814185	1.10133	1.19078	1.17766	1.1465	1.25122	0.82004	1.22296	1.67725	1.94378	0.00509463	2.23731	1.24065e-05	2.32797	0.0180157
O43688	Phospholipid phosphatase 2 OS=Homo sapiens OX=9606 GN=PLPP2 PE=1 SV=1	PLPP2	32.573	18.1	6	6	53017	0	106500	104010	180720	134310	163160	258860	212870	474620	304500	382180	0.245579		0.493316	0.481782	0.837108	0.622134	0.755769	1.19906	0.986029	2.19847	1.41047	1.77029	1.75129	0.171035	2.65338	0.0470774	4.8534	0.0133369
O43707	Alpha-actinin-4 OS=Homo sapiens OX=9606 GN=ACTN4 PE=1 SV=2	ACTN4	104.85	72.7	5	5	169190	0	184380	289980	198680	233250	173610	373300	196540	288030	300120	128520	0.733984		0.799882	1.258	0.861918	1.01189	0.753159	1.61946	0.852634	1.24954	1.30199	0.557549	1.36118	0.132879	1.4018	0.431208	1.3513	0.560227
O43708	Maleylacetoacetate isomerase OS=Homo sapiens OX=9606 GN=GSTZ1 PE=1 SV=3	GSTZ1	24.212	25.9	3	3	109490	112060	116480	66244	0	41628	73082	49507	44571	44936	37045	53896	1.60813	1.64588	1.71079	0.972955		0.611409	1.07339	0.727131	0.654634	0.659995	0.544096	0.791595	0.478679	0.186251	0.494512	0.00864417	0.401967	0.00109516
O43709	Probable 18S rRNA (guanine-N(7))-methyltransferase OS=Homo sapiens OX=9606 GN=BUD23 PE=1 SV=2	BUD23	31.88	19.6	2	2	77897	62627	82938	110160	106130	105430	118330	139110	140540	121900	155660	127560	0.6933	0.557394	0.738166	0.980448	0.94458	0.93835	1.05316	1.23811	1.25084	1.08494	1.38541	1.13531	1.43971	0.0125775	1.78097	0.00464441	1.81293	0.00628381
O43715	TP53-regulated inhibitor of apoptosis 1 OS=Homo sapiens OX=9606 GN=TRIAP1 PE=1 SV=1	TRIAP1	8.7858	67.1	5	5	150020	122110	181000	121080	114490	145350	128290	144870	108460	109410	135600	103060	1.15124	0.937061	1.38898	0.929157	0.878586	1.1154	0.984486	1.11172	0.832312	0.839602	1.04058	0.790873	0.840642	0.284822	0.842187	0.30544	0.768146	0.141063
O43716	Glutamyl-tRNA(Gln) amidotransferase subunit C, mitochondrial OS=Homo sapiens OX=9606 GN=GATC PE=1 SV=1	GATC	15.086	41.2	10	10	115580	116190	126410	42287	48423	62205	45800	60149	40395	45496	0	86171	1.61117	1.61967	1.76213	0.589473	0.675008	0.867127	0.638444	0.838467	0.563099	0.634206		1.20121	0.426922	0.00178206	0.408577	0.00168725	0.5514	0.29071
O43739	Cytohesin-3 OS=Homo sapiens OX=9606 GN=CYTH3 PE=1 SV=2	CYTH3	46.348	6.2	12	12	568910	1019200	699690	1257000	960370	1602400	1752300	805460	2273300	829610	909370	1186700	0.49241	0.88215	0.605604	1.08797	0.831231	1.38693	1.51667	0.697151	1.96761	0.718054	0.787089	1.02713	1.66963	0.0824113	2.11166	0.124389	1.27882	0.260786
O43741	5'-AMP-activated protein kinase subunit beta-2 OS=Homo sapiens OX=9606 GN=PRKAB2 PE=1 SV=1	PRKAB2	30.302	18.4	24	24	3270000	2746000	3439800	958930	857100	741570	11336	653970	14464	1190000	173580	66734	2.77835	2.33314	2.92262	0.814754	0.728234	0.630074	0.00963162	0.555645	0.0122893	1.01108	0.147482	0.0567005	0.270479	0.000204415	0.0718892	0.0333059	0.151263	0.0389532
O43745	Calcineurin B homologous protein 2 OS=Homo sapiens OX=9606 GN=CHP2 PE=1 SV=3	CHP2	22.452	37.4	9	9	179000	167690	149150	208860	207990	221730	165170	146270	164740	190530	188260	184410	0.988131	0.925697	0.823351	1.15297	1.14816	1.22401	0.911786	0.807452	0.909412	1.05178	1.03925	1.018	1.28788	0.0111391	0.96035	0.588364	1.13585	0.0743588
O43747	AP-1 complex subunit gamma-1 OS=Homo sapiens OX=9606 GN=AP1G1 PE=1 SV=5	AP1G1	91.35	24.9	65	44	973300	963450	863240	920820	874050	890320	988770	986580	973490	1024000	1065700	1174300	0.998425	0.988321	0.885524	0.944591	0.896613	0.913303	1.01429	1.01205	0.99862	1.05043	1.09321	1.20461	0.959	0.381192	1.05316	0.241237	1.16572	0.0520547
O43752	Syntaxin-6 OS=Homo sapiens OX=9606 GN=STX6 PE=1 SV=1	STX6	29.176	22.4	3	3	52972	43160	0	32352	0	36644	42800	42475	0	0	45947	0	1.25124	1.01947		0.764177		0.865558	1.01097	1.00329			1.0853		0.717721	0.136579	0.887062	0.464108	0.955915
O43760	Synaptogyrin-2 OS=Homo sapiens OX=9606 GN=SYNGR2 PE=1 SV=1	SYNGR2	24.81	12.5	2	2	49142	50507	57757	24200	0	0	50382	45041	0	0	0	0	1.06434	1.0939	1.25092	0.524133			1.09119	0.975515					0.461228		0.909333	0.307861
O43761	Synaptogyrin-3 OS=Homo sapiens OX=9606 GN=SYNGR3 PE=1 SV=2	SYNGR3	24.555	11.8	2	2	119960	118450	121960	196550	177380	194390	188900	203930	236330	192120	245010	226560	0.647983	0.639826	0.658786	1.0617	0.958146	1.05003	1.02037	1.10156	1.27657	1.03777	1.32346	1.2238	1.57705	0.000172822	1.74587	0.00112817	1.84169	0.00110261
O43765	Small glutamine-rich tetratricopeptide repeat-containing protein alpha OS=Homo sapiens OX=9606 GN=SGTA PE=1 SV=1	SGTA	34.063	27.5	6	6	469150	469780	453460	614010	644630	635050	644610	673590	771560	689620	733600	694210	0.751314	0.752323	0.726188	0.983298	1.03233	1.01699	1.0323	1.07871	1.2356	1.10438	1.17481	1.11173	1.36003	7.62259e-05	1.50084	0.0018845	1.52072	5.12243e-05
O43768	Alpha-endosulfine OS=Homo sapiens OX=9606 GN=ENSA PE=1 SV=1	ENSA	13.389	65.3	7	7	816430	859610	764360	616680	659700	604020	698190	788870	815790	663560	680620	641080	1.13803	1.19821	1.06544	0.859593	0.919559	0.841946	0.97321	1.09961	1.13713	0.924939	0.948719	0.893604	0.770529	0.00381603	0.943636	0.367849	0.813498	0.00574024
O43772	Mitochondrial carnitine/acylcarnitine carrier protein OS=Homo sapiens OX=9606 GN=SLC25A20 PE=1 SV=1	SLC25A20	32.943	36.2	14	14	2459800	2608600	2751900	1544300	1388200	1237000	1318200	1287600	869400	1268500	1131500	1147900	1.5525	1.64642	1.73686	0.974686	0.876163	0.780733	0.831982	0.812669	0.548722	0.800614	0.714147	0.724498	0.533164	0.000918985	0.444382	0.00397999	0.453678	8.2142e-05
O43776	Asparagine--tRNA ligase, cytoplasmic OS=Homo sapiens OX=9606 GN=NARS1 PE=1 SV=1	NARS1	62.942	44.2	8	7	0	55691	38687	78978	59318	85393	63295	62081	75686	65170	62659	66133		0.859078	0.596778	1.2183	0.915028	1.31726	0.976376	0.957649	1.16752	1.0053	0.966565	1.02015	1.58009	0.100881	1.42026	0.105502	1.37011	0.318305
O43791	Speckle-type POZ protein OS=Homo sapiens OX=9606 GN=SPOP PE=1 SV=1	SPOP	42.132	13.1	11	11	818560	882230	836710	322840	337720	349390	351980	417450	0	361020	262050	256790	1.73266	1.86743	1.77107	0.683359	0.714856	0.739558	0.74504	0.883621		0.764175	0.554684	0.54355	0.39801	8.56636e-06	0.454835	0.00147132	0.346743	0.000680298
O43795	Unconventional myosin-Ib OS=Homo sapiens OX=9606 GN=MYO1B PE=1 SV=3	MYO1B	131.98	40.6	21	21	582410	605150	574110	622000	573380	618180	614900	607070	592460	563150	543030	592310	0.986001	1.0245	0.971949	1.05303	0.970713	1.04656	1.04101	1.02775	1.00301	0.953394	0.919332	1.00276	1.02946	0.401801	1.02995	0.196184	0.964136	0.281642
O43805	Sjoegren syndrome nuclear autoantigen 1 OS=Homo sapiens OX=9606 GN=SSNA1 PE=1 SV=2	SSNA1	13.596	24.4	3	3	0	0	0	0	0	0	0	90545	0	0	132510	111060								0.812999			1.1898	0.997202
O43808	Peroxisomal membrane protein PMP34 OS=Homo sapiens OX=9606 GN=SLC25A17 PE=1 SV=1	SLC25A17	34.566	23.8	11	11	140280	159310	133860	100360	121160	116720	109900	120070	97630	132770	97263	117130	1.16378	1.32166	1.11052	0.832602	1.00516	0.968327	0.911748	0.996119	0.809954	1.10148	0.806909	0.971729	0.780344	0.0327899	0.755797	0.0240317	0.80093	0.0947741
O43809	Cleavage and polyadenylation specificity factor subunit 5 OS=Homo sapiens OX=9606 GN=NUDT21 PE=1 SV=1	NUDT21	26.227	54.2	5	4	391860	346590	364490	327110	358410	335900	363000	317720	181150	317330	299430	283020	1.21006	1.07027	1.12555	1.01012	1.10677	1.03726	1.12094	0.981119	0.559391	0.979915	0.92464	0.873966	0.926088	0.16388	0.78143	0.253817	0.815801	0.0138458
O43813	Glutathione S-transferase LANCL1 OS=Homo sapiens OX=9606 GN=LANCL1 PE=1 SV=1	LANCL1	45.283	28.6	12	12	736780	742420	697310	738070	685180	689980	671290	681970	696650	798390	722240	766380	1.02489	1.03273	0.969984	1.02668	0.95311	0.959787	0.933789	0.948645	0.969066	1.11059	1.00466	1.06606	0.970926	0.390504	0.941833	0.0567681	1.05077	0.23542
O43815	Striatin OS=Homo sapiens OX=9606 GN=STRN PE=1 SV=4	STRN	86.131	28.1	20	20	95459	68139	96301	119910	146490	123290	187040	199640	142570	171130	163390	186530	0.673872	0.481013	0.679816	0.846479	1.03411	0.870339	1.32037	1.40932	1.00644	1.20806	1.15342	1.31677	1.49939	0.0334758	2.03637	0.00970706	2.00482	0.00420037
O43818	U3 small nucleolar RNA-interacting protein 2 OS=Homo sapiens OX=9606 GN=RRP9 PE=1 SV=1	RRP9	51.84	36.8	36	36	468280	455080	491490	348030	345430	339030	443830	468100	459620	342310	329550	325270	1.16681	1.13392	1.22464	0.867181	0.860702	0.844756	1.10588	1.16636	1.14523	0.852928	0.821134	0.81047	0.729752	0.00018845	0.969396	0.322962	0.70476	0.00021076
O43819	Protein SCO2 homolog, mitochondrial OS=Homo sapiens OX=9606 GN=SCO2 PE=1 SV=3	SCO2	29.81	19.5	2	2	70771	82936	64130	64167	53430	64882	69861	38958	59233	55767	0	64524	1.13043	1.32474	1.02435	1.02494	0.853441	1.03636	1.11589	0.622279	0.946133	0.89077		1.03065	0.837686	0.147652	0.771458	0.209648	0.82831	0.193323
O43822	Cilia- and flagella-associated protein 410 OS=Homo sapiens OX=9606 GN=CFAP410 PE=1 SV=1	CFAP410	28.34	16	8	8	280120	302320	292440	408710	369050	367980	394060	395630	454360	375960	467310	457470	0.736284	0.794636	0.768667	1.07428	0.970033	0.967221	1.03577	1.0399	1.19427	0.988196	1.22831	1.20244	1.3096	0.00278517	1.42197	0.00248652	1.48676	0.00569122
O43823	A-kinase anchor protein 8 OS=Homo sapiens OX=9606 GN=AKAP8 PE=1 SV=1	AKAP8	76.107	14.2	7	7	98656	95181	98044	86534	73555	84008	74877	79779	92203	62793	58941	73588	1.21031	1.16768	1.2028	1.06159	0.902369	1.03061	0.918587	0.978724	1.13114	0.770341	0.723085	0.902773	0.836289	0.0240351	0.845752	0.0521009	0.669184	0.00373028
O43824	Putative GTP-binding protein 6 OS=Homo sapiens OX=9606 GN=GTPBP6 PE=2 SV=4	GTPBP6	56.897	25.8	12	12	78549	76811	68847	88341	75216	83333	99494	104230	114980	103320	103790	112920	0.849308	0.830516	0.744405	0.955183	0.81327	0.901034	1.07577	1.12698	1.24322	1.11714	1.12222	1.22094	1.10117	0.198292	1.42147	0.00397646	1.42739	0.00203315
O43826	Glucose-6-phosphate exchanger SLC37A4 OS=Homo sapiens OX=9606 GN=SLC37A4 PE=1 SV=1	SLC37A4	46.36	5.4	8	8	229280	229500	210050	363220	293940	306810	309970	323290	409530	350590	374290	397210	0.724484	0.72518	0.663721	1.14771	0.928799	0.969466	0.979451	1.02154	1.29404	1.1078	1.18269	1.25511	1.44128	0.00696489	1.55913	0.00879011	1.67769	0.000372309
O43837	Isocitrate dehydrogenase [NAD] subunit beta, mitochondrial OS=Homo sapiens OX=9606 GN=IDH3B PE=1 SV=2	IDH3B	42.183	52.7	5	5	714140	683880	724210	731620	739760	794020	822960	880280	997200	946550	1061500	896620	0.857591	0.821252	0.869683	0.878582	0.888357	0.953516	0.988269	1.0571	1.19751	1.13669	1.27473	1.07673	1.06746	0.103541	1.27245	0.0155311	1.36869	0.00408381
O43847	Nardilysin OS=Homo sapiens OX=9606 GN=NRDC PE=1 SV=3	NRDC	131.7	19.7	11	11	211550	189460	202650	164880	155730	188590	180460	180340	195840	157970	160560	154980	1.1846	1.0609	1.13476	0.923262	0.872026	1.05603	1.0105	1.00983	1.09663	0.884569	0.899072	0.867826	0.843521	0.0573146	0.922108	0.127852	0.784399	0.00199032
O43852	Calumenin OS=Homo sapiens OX=9606 GN=CALU PE=1 SV=2	CALU	37.106	63.2	4	4	112040	98225	86907	68346	77951	68364	71559	106390	83334	78437	54192	60878	1.3909	1.2194	1.07889	0.848471	0.967711	0.848695	0.888359	1.32076	1.03454	0.973745	0.672759	0.755761	0.722346	0.019649	0.879232	0.373911	0.651162	0.0295596
O43865	S-adenosylhomocysteine hydrolase-like protein 1 OS=Homo sapiens OX=9606 GN=AHCYL1 PE=1 SV=2	AHCYL1	58.951	27.7	12	12	2536900	1999700	2226100	890800	1507300	1287400	1606500	1464200	1437000	1519900	1473300	1223300	1.58785	1.25161	1.39332	0.557551	0.943419	0.805783	1.00551	0.916442	0.899418	0.951305	0.922138	0.765663	0.544975	0.0213403	0.666553	0.00640461	0.623494	0.00810722
O43903	Growth arrest-specific protein 2 OS=Homo sapiens OX=9606 GN=GAS2 PE=1 SV=1	GAS2	34.945	32.6	7	7	494920	568240	953700	987350	774200	1071700	372760	1129900	1720700	500250	551650	367720	0.625617	0.718299	1.20555	1.24809	0.978649	1.35471	0.471197	1.42828	2.1751	0.632355	0.697328	0.464827	1.40478	0.169311	1.59821	0.542219	0.703876	0.238553
O43913	Origin recognition complex subunit 5 OS=Homo sapiens OX=9606 GN=ORC5 PE=1 SV=1	ORC5	50.282	23.2	16	16	121070	119330	127940	0	0	38658	48989	0	0	0	0	0	1.32756	1.30848	1.40289			0.423894	0.537175						0.314856		0.398998
O43920	NADH dehydrogenase [ubiquinone] iron-sulfur protein 5 OS=Homo sapiens OX=9606 GN=NDUFS5 PE=1 SV=3	NDUFS5	12.517	48.1	26	26	352010	359700	333920	276840	279350	280120	375910	336020	352460	277830	336040	311030	1.09116	1.11499	1.03508	0.858146	0.865926	0.868313	1.16524	1.04159	1.09255	0.861215	1.04165	0.964128	0.799814	0.000570003	1.01794	0.684054	0.884539	0.103027
O43924	Retinal rod rhodopsin-sensitive cGMP 3',5'-cyclic phosphodiesterase subunit delta OS=Homo sapiens OX=9606 GN=PDE6D PE=1 SV=1	PDE6D	17.42	16	18	18	3492900	3613400	3322200	4121300	4079800	4147700	3918300	3839500	4191000	3709000	4274700	4493300	0.887967	0.918601	0.844572	1.04772	1.03717	1.05443	0.996113	0.97608	1.06544	0.942904	1.08672	1.14229	1.18414	0.00241912	1.14578	0.0194912	1.19643	0.0473388
O43929	Origin recognition complex subunit 4 OS=Homo sapiens OX=9606 GN=ORC4 PE=1 SV=2	ORC4	50.377	43.3	10	10	1424200	1459900	1405300	906290	814820	791640	421620	345280	427260	701500	496520	581890	1.74816	1.79198	1.72496	1.11244	1.00017	0.971713	0.517525	0.42382	0.524448	0.861069	0.609463	0.714252	0.585805	0.000229385	0.278398	5.1516e-05	0.414955	0.000899932
O43933	Peroxisome biogenesis factor 1 OS=Homo sapiens OX=9606 GN=PEX1 PE=1 SV=1	PEX1	142.87	6.3	14	4	4589900	4659300	4906600	2698600	2334800	2442400	3055300	2205200	2093700	2186400	1830000	2508000	1.55107	1.57452	1.65809	0.911941	0.789001	0.825363	1.03248	0.745206	0.707526	0.738852	0.618414	0.847531	0.528109	0.000173044	0.519519	0.00507665	0.460899	0.00111284
O60216	Double-strand-break repair protein rad21 homolog OS=Homo sapiens OX=9606 GN=RAD21 PE=1 SV=2	RAD21	71.689	42.9	6	4	0	0	21955	14963	19941	15726	23703	16996	19672	0	14303	0			1.19273	0.812881	1.08332	0.854331	1.28769	0.923326	1.0687		0.777026		0.768694		0.916587		0.651469
O60218	Aldo-keto reductase family 1 member B10 OS=Homo sapiens OX=9606 GN=AKR1B10 PE=1 SV=2	AKR1B10	36.019	79.1	7	7	279450	258000	68305	501150	264640	185690	334980	457340	2001600	1255900	3768400	983490	0.32372	0.298872	0.0791258	0.580542	0.306564	0.215107	0.388047	0.529791	2.31869	1.45486	4.36539	1.13929	1.57073	0.377792	4.61229	0.1268	9.91785	0.0206942
O60220	Mitochondrial import inner membrane translocase subunit Tim8 A OS=Homo sapiens OX=9606 GN=TIMM8A PE=1 SV=1	TIMM8A	10.998	49.5	8	8	70198	75794	79022	54332	57563	63889	80335	79651	72418	50774	51888	63820	1.05339	1.13736	1.1858	0.815302	0.863786	0.958714	1.2055	1.19524	1.0867	0.761911	0.778628	0.957678	0.781214	0.0134603	1.03284	0.536814	0.739874	0.0193464
O60229	Kalirin OS=Homo sapiens OX=9606 GN=KALRN PE=1 SV=3	KALRN	340.26	0.4	6	6	84621	66313	70414	65790	64422	82316	77666	76804	91279	85574	91256	96857	1.06518	0.834728	0.88635	0.828144	0.810924	1.03617	0.977636	0.966785	1.14899	1.07718	1.1487	1.21921	0.960153	0.718886	1.11024	0.310615	1.23646	0.0568239
O60231	Pre-mRNA-splicing factor ATP-dependent RNA helicase DHX16 OS=Homo sapiens OX=9606 GN=DHX16 PE=1 SV=2	DHX16	119.26	19.8	2	2	0	43459	37024	0	0	0	0	0	0	0	0	0		1.07995	0.920045
O60232	Protein ZNRD2 OS=Homo sapiens OX=9606 GN=ZNRD2 PE=1 SV=1	ZNRD2	21.474	38.7	4	4	38419	0	29873	0	0	0	0	29358	22133	0	0	0	1.28295		0.997571					0.980373	0.739103						0.753983	0.273109
O60238	BCL2/adenovirus E1B 19 kDa protein-interacting protein 3-like OS=Homo sapiens OX=9606 GN=BNIP3L PE=1 SV=1	BNIP3L	23.93	6.8	16	16	391970	455600	380910	443410	419850	391180	417090	415150	383360	458590	388160	452830	0.941086	1.09386	0.914532	1.06459	1.00802	0.939189	1.0014	0.996739	0.920414	1.10103	0.931938	1.08721	1.02113	0.749073	0.989515	0.901631	1.05788	0.504169
O60244	Mediator of RNA polymerase II transcription subunit 14 OS=Homo sapiens OX=9606 GN=MED14 PE=1 SV=2	MED14	160.6	11.6	3	3	195050	178800	190990	150900	159700	145550	168700	145220	174620	150190	169670	170210	1.17053	1.07301	1.14617	0.905581	0.958392	0.873475	1.0124	0.871494	1.04793	0.90132	1.01822	1.02146	0.807574	0.00473736	0.864917	0.0771012	0.867626	0.0428628
O60245	Protocadherin-7 OS=Homo sapiens OX=9606 GN=PCDH7 PE=1 SV=2	PCDH7	116.07	2.5	20	19	224800	240130	225690	180830	164620	149050	225860	207080	210500	161730	161790	160330	1.16658	1.24613	1.17119	0.938398	0.854278	0.773479	1.17208	1.07462	1.09237	0.83928	0.839592	0.832015	0.716023	0.00488078	0.931685	0.105999	0.700602	7.94239e-05
O60248	Protein SOX-15 OS=Homo sapiens OX=9606 GN=SOX15 PE=1 SV=1	SOX15	25.251	33.3	5	5	216020	226340	208900	275960	272430	276980	293010	278000	279320	287550	298380	298800	0.807126	0.845686	0.780524	1.03108	1.01789	1.03489	1.09479	1.03871	1.04364	1.07439	1.11485	1.11642	1.26734	0.000565884	1.30567	0.00074131	1.35849	0.000314807
O60256	Phosphoribosyl pyrophosphate synthase-associated protein 2 OS=Homo sapiens OX=9606 GN=PRPSAP2 PE=1 SV=1	PRPSAP2	40.925	40.7	6	6	21779	39142	0	25606	25230	29218	53272	53594	53699	58398	59146	75014	0.484861	0.87141		0.570061	0.56169	0.650474	1.18598	1.19315	1.19549	1.3001	1.31675	1.67002	0.876042	0.806328	1.75708	0.286792	2.10719	0.0485524
O60262	Guanine nucleotide-binding protein G(I)/G(S)/G(O) subunit gamma-7 OS=Homo sapiens OX=9606 GN=GNG7 PE=1 SV=1	GNG7	7.5217	57.4	5	4	85242	92661	105860	134180	148350	141260	142810	162560	212180	163100	180200	164140	0.590406	0.641792	0.733211	0.929362	1.02751	0.9784	0.989136	1.12593	1.46961	1.12967	1.24811	1.13687	1.49346	0.00433046	1.82388	0.011154	1.78825	0.00117901
O60264	SWI/SNF-related matrix-associated actin-dependent regulator of chromatin subfamily A member 5 OS=Homo sapiens OX=9606 GN=SMARCA5 PE=1 SV=1	SMARCA5	121.9	43.5	2	2	43360	114770	56153	270640	329520	358940	278910	300110	459630	232100	448250	308220	0.162569	0.430306	0.210534	1.01471	1.23547	1.34577	1.04572	1.1252	1.72329	0.870211	1.68062	1.15561	4.47586	0.0064367	4.84709	0.00763828	4.61339	0.0104691
O60266	Adenylate cyclase type 3 OS=Homo sapiens OX=9606 GN=ADCY3 PE=1 SV=3	ADCY3	128.96	1.3	8	8	35081	35211	38133	28347	28176	27964	31737	30643	33308	26452	0	28863	1.12205	1.12621	1.21967	0.906669	0.901199	0.894419	1.0151	0.980106	1.06534	0.846058		0.923173	0.779221	0.000827253	0.882527	0.0265642	0.765252	0.0112833
O60269	G protein-regulated inducer of neurite outgrowth 2 OS=Homo sapiens OX=9606 GN=GPRIN2 PE=1 SV=2	GPRIN2	47.45	3.7	12	11	101690	127960	88820	128170	117430	111170	139870	96720	197600	91075	86666	143080	0.853193	1.0736	0.745212	1.07536	0.985254	0.932731	1.17353	0.811494	1.65789	0.764132	0.72714	1.20046	1.12026	0.341442	1.36336	0.295011	1.00738	0.96989
O60271	C-Jun-amino-terminal kinase-interacting protein 4 OS=Homo sapiens OX=9606 GN=SPAG9 PE=1 SV=4	SPAG9	146.2	19.6	2	2	380920	372290	545080	312290	173270	200920	100330	95130	143990	168500	130030	158810	1.64334	1.60611	2.35154	1.34726	0.747509	0.866794	0.432836	0.410403	0.621191	0.72693	0.560966	0.685126	0.528757	0.0387517	0.261459	0.00170239	0.352263	0.00211429
O60279	Sushi domain-containing protein 5 OS=Homo sapiens OX=9606 GN=SUSD5 PE=1 SV=3	SUSD5	68.02	3.7	11	11	155230	167310	160090	73995	73896	74586	158830	140830	174410	68563	72225	82906	1.32782	1.43115	1.36939	0.632945	0.632098	0.638	1.35861	1.20464	1.49188	0.58648	0.617804	0.709169	0.460968	3.85323e-06	0.982264	0.762428	0.46349	0.000220471
O60282	Kinesin heavy chain isoform 5C OS=Homo sapiens OX=9606 GN=KIF5C PE=1 SV=1	KIF5C	109.49	27	13	13	128750	115400	113630	64537	64251	57840	111250	106200	115850	60288	59585	65946	1.45271	1.30208	1.28211	0.728185	0.724958	0.652621	1.25526	1.19828	1.30716	0.680242	0.67231	0.744083	0.521628	0.00025642	0.931578	0.208273	0.519367	0.000207806
O60287	Nucleolar pre-ribosomal-associated protein 1 OS=Homo sapiens OX=9606 GN=URB1 PE=1 SV=4	URB1	254.39	28	36	25	58117	47760	62469	118950	103940	91053	56774	89890	78612	106410	94203	100000	0.691747	0.568471	0.743547	1.41582	1.23716	1.08377	0.675762	1.06993	0.935692	1.26656	1.12127	1.19027	1.86487	0.00498387	1.33817	0.152002	1.78569	0.00261466
O60291	E3 ubiquitin-protein ligase MGRN1 OS=Homo sapiens OX=9606 GN=MGRN1 PE=1 SV=2	MGRN1	60.752	12.9	29	29	179300	200010	193180	102240	108460	109780	200610	209680	196300	110740	120790	110320	1.16845	1.30341	1.2589	0.666272	0.706806	0.715408	1.30732	1.36643	1.27924	0.721664	0.787158	0.718927	0.5598	0.000119646	1.05956	0.19494	0.597128	0.000297655
O60293	Zinc finger C3H1 domain-containing protein OS=Homo sapiens OX=9606 GN=ZFC3H1 PE=1 SV=3	ZFC3H1	226.35	3.9	21	21	219350	198410	215560	125260	118390	119040	141470	160420	195710	84647	95680	116290	1.47032	1.32995	1.44491	0.839625	0.793575	0.797932	0.948282	1.0753	1.31186	0.567394	0.641349	0.779499	0.57268	9.95987e-05	0.785701	0.0662694	0.468352	0.00141771
O60306	RNA helicase aquarius OS=Homo sapiens OX=9606 GN=AQR PE=1 SV=4	AQR	171.29	19.1	7	7	46777	47171	46174	55868	48193	0	50303	55753	63520	63067	67741	64462	0.844865	0.851981	0.833973	1.00906	0.87044		0.90855	1.00698	1.14727	1.13909	1.22351	1.16428	1.11397	0.38838	1.2102	0.051499	1.39357	0.000113995
O60313	Dynamin-like 120 kDa protein, mitochondrial OS=Homo sapiens OX=9606 GN=OPA1 PE=1 SV=3	OPA1	111.63	36.9	10	10	0	273360	430580	223790	208340	235950	294640	355950	266280	210040	0	187710		1.01748	1.60267	0.832974	0.775467	0.878235	1.09669	1.32489	0.991126	0.781794		0.698679	0.632705	0.301263	0.868322	0.585465	0.565034	0.235142
O60318	Germinal-center associated nuclear protein OS=Homo sapiens OX=9606 GN=MCM3AP PE=1 SV=2	MCM3AP	218.4	15.3	2	2	55202	0	52091	44138	0	0	0	85908	55144	28539	0	39701	1.07122		1.01085	0.856519				1.66709	1.0701	0.553813		0.770417	0.822756		1.31464	0.460139	0.636015	0.208065
O60331	Phosphatidylinositol 4-phosphate 5-kinase type-1 gamma OS=Homo sapiens OX=9606 GN=PIP5K1C PE=1 SV=2	PIP5K1C	73.259	7.5	3	2	0	0	0	0	0	0	352780	288390	287410	0	0	0							1.13974	0.931713	0.928547
O60333	Kinesin-like protein KIF1B OS=Homo sapiens OX=9606 GN=KIF1B PE=1 SV=5	KIF1B	204.47	11.8	3	3	87894	48657	68230	70114	57689	49071	76363	71555	93118	80819	79285	74209	1.23072	0.681308	0.955375	0.981755	0.807777	0.687105	1.06926	1.00193	1.30386	1.13165	1.11017	1.03909	0.863723	0.555584	1.17704	0.381659	1.14421	0.400586
O60337	E3 ubiquitin-protein ligase MARCHF6 OS=Homo sapiens OX=9606 GN=MARCHF6 PE=1 SV=2	MARCHF6	102.54	6.2	29	29	173280	172860	162100	132300	126430	122520	172500	160040	160760	116950	109410	127060	1.19764	1.19474	1.12037	0.914406	0.873834	0.84681	1.19225	1.10613	1.11111	0.808312	0.756199	0.878189	0.750138	0.000771032	0.970604	0.410849	0.69538	0.00166889
O60341	Lysine-specific histone demethylase 1A OS=Homo sapiens OX=9606 GN=KDM1A PE=1 SV=2	KDM1A	92.902	33.3	20	20	39887	19759	24304	21815	17146	30131	35089	29566	29876	27064	33183	26652	1.43104	0.708902	0.871965	0.782666	0.615155	1.08102	1.2589	1.06075	1.07187	0.970987	1.19052	0.956206	0.823014	0.540861	1.12604	0.498243	1.03513	0.752694
O60343	TBC1 domain family member 4 OS=Homo sapiens OX=9606 GN=TBC1D4 PE=1 SV=2	TBC1D4	146.56	35.6	15	15	407600	437850	495780	200380	273970	250440	470780	470180	559830	224480	270500	274360	1.12801	1.21172	1.37204	0.554538	0.758193	0.693076	1.30285	1.30119	1.54929	0.621233	0.74859	0.759273	0.540392	0.00472865	1.11897	0.24008	0.573608	0.00297888
O60346	PH domain leucine-rich repeat-containing protein phosphatase 1 OS=Homo sapiens OX=9606 GN=PHLPP1 PE=1 SV=3	PHLPP1	184.67	22.2	32	32	1253000	1279200	1266300	1355000	1260100	1293800	1269200	1309400	1349300	1317200	1336400	1377100	0.959786	0.979854	0.969973	1.03792	0.965224	0.991038	0.972195	1.00299	1.03355	1.00896	1.02367	1.05484	1.02906	0.269498	1.03407	0.149456	1.06113	0.0147019
O60353	Frizzled-6 OS=Homo sapiens OX=9606 GN=FZD6 PE=1 SV=2	FZD6	79.291	7.1	7	7	130080	130770	77972	71913	49488	43761	83491	72571	72471	72605	76334	83375	1.61786	1.62644	0.96977	0.894412	0.615503	0.544274	1.03841	0.902595	0.901352	0.903018	0.949397	1.03697	0.487459	0.034857	0.674493	0.106933	0.685652	0.116796
O60361	Putative nucleoside diphosphate kinase OS=Homo sapiens OX=9606 GN=NME2P1 PE=5 SV=1	NME2P1	15.529	66.4	3	2	0	0	0	0	0	0	352780	288390	287410	0	0	0							1.13974	0.931713	0.928547
O60427	Acyl-CoA (8-3)-desaturase OS=Homo sapiens OX=9606 GN=FADS1 PE=1 SV=3	FADS1	51.964	37.2	8	5	74408	77193	62809	55937	58648	54612	80504	81766	80534	62183	89379	77031	1.04432	1.08341	0.881526	0.785077	0.823126	0.766481	1.12988	1.14759	1.1303	0.87274	1.25444	1.08113	0.789128	0.025145	1.13243	0.114321	1.06615	0.666712
O60437	Periplakin OS=Homo sapiens OX=9606 GN=PPL PE=1 SV=4	PPL	204.74	13.1	21	21	569340	560680	555180	559360	580690	571610	598840	647940	626530	643590	652380	598560	0.953575	0.939071	0.929859	0.93686	0.972585	0.957377	1.00298	1.08522	1.04936	1.07793	1.09266	1.00252	1.0157	0.30153	1.11162	0.0117466	1.12422	0.0136825
O60443	Gasdermin-E OS=Homo sapiens OX=9606 GN=GSDME PE=1 SV=2	GSDME	54.554	28.4	19	19	462020	522090	482900	601630	517940	647370	618530	581800	595750	567320	578920	630520	0.814516	0.920416	0.851326	1.06064	0.9131	1.14128	1.09043	1.02568	1.05027	1.00015	1.0206	1.11157	1.20445	0.0704989	1.22431	0.00701947	1.21114	0.0164269
O60476	Mannosyl-oligosaccharide 1,2-alpha-mannosidase IB OS=Homo sapiens OX=9606 GN=MAN1A2 PE=1 SV=1	MAN1A2	73.003	10.6	12	12	223140	208560	206000	112260	106010	105710	213450	194230	221110	99569	95519	100500	1.41972	1.32696	1.31067	0.714252	0.674486	0.672577	1.35807	1.23578	1.40681	0.633505	0.607737	0.639429	0.508045	2.8191e-05	0.986028	0.76164	0.463522	1.26329e-05
O60487	Myelin protein zero-like protein 2 OS=Homo sapiens OX=9606 GN=MPZL2 PE=1 SV=1	MPZL2	24.484	4.5	3	3	15436000	7543400	14497000	9908500	10486000	9926800	8818300	8373800	12460000	10137000	11932000	13300000	1.39462	0.681536	1.30978	0.89522	0.947396	0.896873	0.796722	0.756562	1.12574	0.915864	1.07804	1.20164	0.809077	0.141643	0.791221	0.51415	0.943767	0.777811
O60493	Sorting nexin-3 OS=Homo sapiens OX=9606 GN=SNX3 PE=1 SV=3	SNX3	18.762	52.5	8	8	108800	103100	107870	77005	87562	81753	132960	125070	113450	65295	87049	82349	1.11374	1.05539	1.10422	0.78827	0.896338	0.836874	1.36106	1.28029	1.16134	0.668399	0.891087	0.842975	0.770304	0.00299194	1.16171	0.039417	0.733943	0.0241891
O60499	Syntaxin-10 OS=Homo sapiens OX=9606 GN=STX10 PE=1 SV=1	STX10	28.114	16.5	11	11	42306	49496	0	48013	43407	41086	62114	0	75198	72624	77264	71356	0.72583	0.849186		0.823743	0.744719	0.704899	1.06567		1.29015	1.24599	1.32559	1.22423	0.962259	0.682188	1.49574	0.0875099	1.60668	0.00553816
O60502	Protein O-GlcNAcase OS=Homo sapiens OX=9606 GN=OGA PE=1 SV=2	OGA	102.91	17.8	28	27	76081	67740	95434	221010	213950	211900	212580	348960	484550	377250	370630	304390	0.305907	0.27237	0.383722	0.888639	0.860252	0.852009	0.854743	1.4031	1.94828	1.51685	1.49023	1.22389	2.70364	0.00058343	4.37228	0.00530337	4.39811	0.000259341
O60503	Adenylate cyclase type 9 OS=Homo sapiens OX=9606 GN=ADCY9 PE=1 SV=4	ADCY9	150.7	3	3	3	40543	43289	34641	30970	31717	23773	35105	38571	41224	50872	39811	42003	1.07513	1.14795	0.918618	0.821269	0.841078	0.630418	0.930922	1.02283	1.09319	1.34904	1.05572	1.11384	0.729787	0.0484442	0.969841	0.742602	1.11997	0.323644
O60504	Vinexin OS=Homo sapiens OX=9606 GN=SORBS3 PE=1 SV=2	SORBS3	75.34	12.7	8	6	484040	518260	493670	419220	387840	405260	430400	370900	365570	331840	329100	394590	1.17803	1.26131	1.20146	1.02027	0.9439	0.986296	1.04748	0.902673	0.889701	0.807611	0.800943	0.960328	0.810391	0.00226766	0.780009	0.0109908	0.705582	0.0049095
O60506	Heterogeneous nuclear ribonucleoprotein Q OS=Homo sapiens OX=9606 GN=SYNCRIP PE=1 SV=2	SYNCRIP	69.602	50.6	4	4	358680	327160	367810	421140	472370	494850	327310	0	356690	292510	301450	379450	0.962448	0.877871	0.986947	1.13005	1.26751	1.32783	0.878273		0.957109	0.784894	0.808883	1.01818	1.31767	0.0100049	0.973758	0.671181	0.923846	0.396971
O60507	Protein-tyrosine sulfotransferase 1 OS=Homo sapiens OX=9606 GN=TPST1 PE=1 SV=1	TPST1	42.188	29.7	8	8	880100	694150	972560	1135900	1193100	1233400	804400	1028700	1155600	1093700	1189600	995480	0.853314	0.673023	0.94296	1.10133	1.15679	1.19586	0.779918	0.997391	1.12043	1.06041	1.15339	0.965182	1.39877	0.0284925	1.17351	0.339272	1.28741	0.0820781
O60508	Pre-mRNA-processing factor 17 OS=Homo sapiens OX=9606 GN=CDC40 PE=1 SV=1	CDC40	65.521	26.4	16	16	792510	881440	850060	827120	974130	928110	868090	885100	913920	857020	918180	969930	0.891662	0.991718	0.956412	0.930602	1.096	1.04423	0.976698	0.995836	1.02826	0.964243	1.03305	1.09128	1.08136	0.253637	1.0567	0.181867	1.08761	0.152961
O60513	Beta-1,4-galactosyltransferase 4 OS=Homo sapiens OX=9606 GN=B4GALT4 PE=1 SV=1	B4GALT4	40.041	36.6	3	3	0	10704	0	18114	14600	15293	15749	16946	19002	16288	18651	20003		0.647354		1.09549	0.882976	0.924887	0.952464	1.02486	1.1492	0.985062	1.12797	1.20974	1.49499		1.6099		1.71095
O60518	Ran-binding protein 6 OS=Homo sapiens OX=9606 GN=RANBP6 PE=1 SV=2	RANBP6	124.71	9	8	8	0	56614	53852	56722	54171	58522	69149	87462	82247	70032	83720	83543		0.823712	0.783526	0.825283	0.788167	0.851472	1.00609	1.27254	1.19666	1.01894	1.21809	1.21552	1.02243	0.568634	1.44152	0.0300075	1.43208	0.0201447
O60524	Nuclear export mediator factor NEMF OS=Homo sapiens OX=9606 GN=NEMF PE=1 SV=4	NEMF	122.95	5.4	30	21	159370	164340	172210	178720	203600	180460	156780	175980	184450	193090	195320	207180	0.8807	0.908165	0.951656	0.987631	1.12512	0.997246	0.866387	0.972489	1.0193	1.06704	1.07936	1.1449	1.13482	0.0581469	1.04293	0.492202	1.20098	0.00428399
O60547	GDP-mannose 4,6 dehydratase OS=Homo sapiens OX=9606 GN=GMDS PE=1 SV=1	GMDS	41.949	36.8	8	8	0	0	42038	0	69260	77564	42294	52747	70502	56773	65953	54661			0.711447		1.17215	1.31269	0.71578	0.892685	1.19317	0.960821	1.11618	0.925078	1.74632		1.31265		1.40656
O60551	Glycylpeptide N-tetradecanoyltransferase 2 OS=Homo sapiens OX=9606 GN=NMT2 PE=1 SV=1	NMT2	56.98	22.1	14	14	157940	153340	154640	145630	130240	126560	143200	146680	164410	127680	133030	128510	1.10715	1.0749	1.08401	1.02085	0.912972	0.887175	1.00382	1.02821	1.1525	0.895026	0.93253	0.900845	0.863732	0.027471	0.975039	0.56793	0.835379	0.000312831
O60563	Cyclin-T1 OS=Homo sapiens OX=9606 GN=CCNT1 PE=1 SV=1	CCNT1	80.684	15.8	8	8	208320	211550	205240	221590	258540	229420	227820	239040	241340	250170	268540	272760	0.881986	0.895661	0.868946	0.938169	1.09461	0.97132	0.964545	1.01205	1.02179	1.05917	1.13695	1.15481	1.13508	0.0587054	1.13292	0.00330078	1.26613	0.00109696
O60566	Mitotic checkpoint serine/threonine-protein kinase BUB1 beta OS=Homo sapiens OX=9606 GN=BUB1B PE=1 SV=3	BUB1B	119.54	20.7	7	7	470280	422730	489500	287430	301970	285310	281000	236910	208280	284830	193970	233880	1.52685	1.37247	1.58925	0.933192	0.980398	0.926309	0.912315	0.76917	0.676217	0.92475	0.629757	0.759332	0.632697	0.00064373	0.525269	0.00260242	0.515497	0.00485186
O60568	Multifunctional procollagen lysine hydroxylase and glycosyltransferase LH3 OS=Homo sapiens OX=9606 GN=PLOD3 PE=1 SV=1	PLOD3	84.784	38.3	4	2	759870	798960	993510	435370	545830	495500	1025300	430660	659330	386440	416010	857550	1.16838	1.22849	1.52763	0.669428	0.839273	0.761885	1.57651	0.662186	1.01379	0.594193	0.63966	1.31858	0.578567	0.00661751	0.828765	0.409101	0.650384	0.139495
O60573	Eukaryotic translation initiation factor 4E type 2 OS=Homo sapiens OX=9606 GN=EIF4E2 PE=1 SV=1	EIF4E2	28.362	47.8	2	2	154620	150140	157610	95829	97668	80800	98673	83405	0	101530	69957	126170	1.39824	1.35773	1.42528	0.866588	0.883218	0.730679	0.892306	0.754237		0.918142	0.632626	1.14096	0.593241	0.00105628	0.590689	0.0925404	0.643764	0.053312
O60583	Cyclin-T2 OS=Homo sapiens OX=9606 GN=CCNT2 PE=1 SV=2	CCNT2	81.028	6.6	4	4	152420	168440	146880	192800	189770	181470	140190	219210	140120	211440	214060	168020	0.860798	0.951271	0.82951	1.08885	1.07173	1.02486	0.791728	1.238	0.791333	1.19412	1.20891	0.948899	1.20588	0.0135373	1.06794	0.789012	1.26891	0.0578959
O60610	Protein diaphanous homolog 1 OS=Homo sapiens OX=9606 GN=DIAPH1 PE=1 SV=2	DIAPH1	141.35	17.2	10	10	398130	453890	401350	398140	342580	425370	389800	338020	380420	330530	351770	403610	1.03554	1.18057	1.04391	1.03556	0.891051	1.10639	1.01387	0.87919	0.989472	0.859709	0.914954	1.04979	0.930364	0.387591	0.884208	0.114179	0.866392	0.116531
O60613	Selenoprotein F OS=Homo sapiens OX=9606 GN=SELENOF PE=1 SV=4	SELENOF	18.092	30.3	5	5	0	0	712220	0	0	0	794340	749600	595430	0	0	0			0.99905				1.11424	1.05148	0.835225						1.00127
O60635	Tetraspanin-1 OS=Homo sapiens OX=9606 GN=TSPAN1 PE=1 SV=2	TSPAN1	26.301	25	2	2	471530	428380	407250	399560	383740	439720	442330	314110	373650	237870	288090	372990	1.24108	1.12751	1.07189	1.05165	1.01001	1.15736	1.16423	0.826747	0.983458	0.626081	0.758261	0.981721	0.935631	0.323682	0.864538	0.227599	0.687712	0.0469082
O60637	Tetraspanin-3 OS=Homo sapiens OX=9606 GN=TSPAN3 PE=2 SV=1	TSPAN3	28.017	6.3	6	6	0	0	0	32127	0	45429	31830	0	0	23011	34462	35531				0.952428		1.34678	0.943624			0.682178	1.02165	1.05334
O60645	Exocyst complex component 3 OS=Homo sapiens OX=9606 GN=EXOC3 PE=1 SV=3	EXOC3	85.566	7.1	24	24	0	29715	36468	0	32411	34850	37277	0	38366	46380	38179	54337		0.768529	0.943184		0.838256	0.901337	0.964107		0.992273	1.19954	0.987436	1.40534	1.01629	0.874954	1.14294	0.401461	1.39911	0.118215
O60658	High affinity cAMP-specific and IBMX-insensitive 3',5'-cyclic phosphodiesterase 8A OS=Homo sapiens OX=9606 GN=PDE8A PE=1 SV=2	PDE8A	93.303	2.4	7	7	110090	93353	80316	138190	151500	152710	178700	96377	115280	81069	0	148110	0.899899	0.763087	0.65652	1.12959	1.23839	1.24828	1.46073	0.787806	0.942323	0.662675		1.21068	1.55907	0.00947942	1.37566	0.22627	1.21148	0.583189
O60664	Perilipin-3 OS=Homo sapiens OX=9606 GN=PLIN3 PE=1 SV=3	PLIN3	47.074	57.6	2	2	12230	12033	14501	0	0	0	0	15882	25253	0	0	0	0.765341	0.753013	0.907458					0.99388	1.58031						1.59175	0.101693
O60669	Monocarboxylate transporter 2 OS=Homo sapiens OX=9606 GN=SLC16A7 PE=1 SV=2	SLC16A7	52.2	4	2	2	85501	108500	86121	227510	223450	262560	116300	130930	141890	107750	149690	133560	0.578438	0.734033	0.582633	1.53917	1.5117	1.77629	0.786802	0.885778	0.959926	0.728959	1.0127	0.903571	2.54718	0.000551441	1.38911	0.0270235	1.39582	0.0561798
O60671	Cell cycle checkpoint protein RAD1 OS=Homo sapiens OX=9606 GN=RAD1 PE=1 SV=1	RAD1	31.827	18.8	2	2	6213100	3837200	345120	3390800	2656600	4477600	2240500	0	0	2943000	2135100	0	1.98016	1.22295	0.109992	1.08067	0.84668	1.42705	0.714065			0.937957	0.680473		1.01247	0.590319	0.646583		0.732741	0.863928
O60675	Transcription factor MafK OS=Homo sapiens OX=9606 GN=MAFK PE=1 SV=1	MAFK	17.523	35.9	36	36	396390	410710	416790	279760	244010	256010	261850	246680	224580	244050	227230	292680	1.35876	1.40785	1.42869	0.958974	0.836429	0.877563	0.897582	0.845581	0.769826	0.836566	0.77891	1.00326	0.637132	0.0004512	0.599	0.000399745	0.624206	0.00342495
O60678	Protein arginine N-methyltransferase 3 OS=Homo sapiens OX=9606 GN=PRMT3 PE=1 SV=4	PRMT3	59.902	17.5	2	2	42514	51436	62372	0	0	84756	0	0	112980	107910	89116	104950	0.518437	0.627236	0.760595			1.03356			1.37773	1.31591	1.08672	1.27981	1.62657		2.16822		1.93176	0.00606018
O60683	Peroxisome biogenesis factor 10 OS=Homo sapiens OX=9606 GN=PEX10 PE=1 SV=1	PEX10	37.069	4.3	7	7	217430	218130	217870	313030	286170	279230	316530	352460	369030	338100	393860	354330	0.713632	0.71593	0.715076	1.0274	0.939245	0.916467	1.03889	1.15682	1.2112	1.10969	1.2927	1.16295	1.34434	0.0010588	1.58857	0.000534375	1.66244	0.000360528
O60684	Importin subunit alpha-7 OS=Homo sapiens OX=9606 GN=KPNA6 PE=1 SV=1	KPNA6	60.029	19	5	5	142870	101310	109920	0	89881	77146	124000	116860	131430	74554	0	0	1.32838	0.94196	1.02201		0.835695	0.717288	1.15293	1.08654	1.22201	0.693188			0.707542	0.102856	1.05137	0.611896	0.631635
O60701	UDP-glucose 6-dehydrogenase OS=Homo sapiens OX=9606 GN=UGDH PE=1 SV=1	UGDH	55.023	67.2	19	19	496160	530560	454050	425880	409920	419780	394970	378660	451490	327410	293170	359120	1.20496	1.2885	1.10269	1.03428	0.995521	1.01947	0.959214	0.919604	1.09648	0.79514	0.711985	0.87215	0.847924	0.0246662	0.827353	0.0522042	0.661615	0.00498529
O60716	Catenin delta-1 OS=Homo sapiens OX=9606 GN=CTNND1 PE=1 SV=1	CTNND1	108.17	46.1	2	2	134200	129820	142500	231960	225430	205350	238270	235740	272180	275480	329270	272890	0.597975	0.578458	0.634958	1.03358	1.00448	0.915008	1.06169	1.05042	1.21279	1.2275	1.46718	1.21596	1.63028	0.000438759	1.83556	0.000350994	2.15891	0.000331114
O60725	Protein-S-isoprenylcysteine O-methyltransferase OS=Homo sapiens OX=9606 GN=ICMT PE=1 SV=1	ICMT	31.938	15.1	3	3	0	115110	0	186290	180990	119650	112280	110090	189650	123890	144470	151760		0.802619		1.29893	1.26198	0.834275	0.782886	0.767616	1.32236	0.863839	1.00734	1.05817	1.41004		1.19312		1.21658
O60739	Eukaryotic translation initiation factor 1b OS=Homo sapiens OX=9606 GN=EIF1B PE=1 SV=2	EIF1B	12.823	61.1	2	2	475460	447080	432770	272100	300080	298940	286920	261640	245510	293540	241530	221640	1.51051	1.42035	1.37489	0.864448	0.953339	0.949717	0.91153	0.831217	0.779973	0.932561	0.767328	0.704139	0.642746	0.000471038	0.585895	0.00053808	0.55833	0.00254474
O60749	Sorting nexin-2 OS=Homo sapiens OX=9606 GN=SNX2 PE=1 SV=2	SNX2	58.47	27.6	2	2	39597	34369	35203	0	30526	30174	35479	36136	35216	0	34127	32069	1.15478	1.00232	1.02664		0.890241	0.879975	1.03469	1.05385	1.02702		0.995258	0.93524	0.834028	0.0504937	0.978584	0.679302	0.909544	0.223738
O60762	Dolichol-phosphate mannosyltransferase subunit 1 OS=Homo sapiens OX=9606 GN=DPM1 PE=1 SV=1	DPM1	29.634	51.2	12	6	72511	81423	83879	82731	77879	82367	93227	94166	97730	89132	94840	104990	0.824867	0.926248	0.954187	0.941128	0.885932	0.936987	1.06053	1.07121	1.11175	1.01394	1.07888	1.19434	1.02171	0.659333	1.19894	0.0171979	1.21508	0.0406449
O60763	General vesicular transport factor p115 OS=Homo sapiens OX=9606 GN=USO1 PE=1 SV=2	USO1	107.89	31.8	28	28	8883600	9245900	8566400	4738000	4422400	4337400	5087700	3837400	3157600	4041800	2934800	3821100	1.69013	1.75905	1.62978	0.901416	0.841372	0.825201	0.967947	0.730075	0.600741	0.768962	0.558353	0.726974	0.505613	3.94933e-05	0.452605	0.0044264	0.40447	0.00082889
O60783	28S ribosomal protein S14, mitochondrial OS=Homo sapiens OX=9606 GN=MRPS14 PE=1 SV=1	MRPS14	15.139	28.9	38	38	78765	165480	0	196460	188100	70087	192520	184530	193630	184080	241050	250230	0.445473	0.935909		1.11112	1.06384	0.396393	1.08884	1.04365	1.09512	1.04111	1.36331	1.41523	1.24096	0.743627	1.55767	0.400039	1.84339	0.114414
O60784	Target of Myb protein 1 OS=Homo sapiens OX=9606 GN=TOM1 PE=1 SV=2	TOM1	53.818	12.6	2	2	81771	0	123810	110690	100710	67824	33953	0	0	0	106300	49412	0.969899		1.46853	1.31291	1.19454	0.804472	0.402722				1.26084	0.586084	0.905479	0.715282	0.330313		0.757424	0.549395
O60826	Coiled-coil domain-containing protein 22 OS=Homo sapiens OX=9606 GN=CCDC22 PE=1 SV=1	CCDC22	70.755	18.2	15	13	5503900	4961800	5294700	2259000	1986300	1712300	2405700	1826400	994430	2392300	1075900	1369500	2.0781	1.87342	1.99912	0.852929	0.749966	0.646512	0.908319	0.689593	0.375466	0.903259	0.406227	0.517081	0.378011	0.000334123	0.331624	0.0113351	0.306953	0.006563
O60828	Polyglutamine-binding protein 1 OS=Homo sapiens OX=9606 GN=PQBP1 PE=1 SV=1	PQBP1	30.472	29.1	9	9	51887	46242	52068	387500	411510	439560	261440	337990	493380	344940	527920	476080	0.162548	0.144864	0.163115	1.21394	1.28915	1.37703	0.819023	1.05883	1.54563	1.08061	1.65383	1.49143	8.2463	2.4402e-06	7.27584	0.000491378	8.98114	8.33003e-05
O60830	Mitochondrial import inner membrane translocase subunit Tim17-B OS=Homo sapiens OX=9606 GN=TIMM17B PE=1 SV=1	TIMM17B	18.273	39	30	30	0	33883	0	57471	0	47364	44327	0	49095	44301	53087	40883		0.731793		1.24124		1.02295	0.957358		1.06034	0.956797	1.14655	0.882976	1.54701		1.3786		1.36028
O60831	PRA1 family protein 2 OS=Homo sapiens OX=9606 GN=PRAF2 PE=1 SV=1	PRAF2	19.258	12.4	3	3	296020	282350	291790	211930	186950	190100	195250	183060	147300	173040	147000	168680	1.43614	1.36982	1.41561	1.02817	0.906985	0.922267	0.947252	0.888113	0.714624	0.839501	0.713168	0.818348	0.676864	0.000718238	0.604038	0.00409	0.561644	0.000385021
O60832	H/ACA ribonucleoprotein complex subunit DKC1 OS=Homo sapiens OX=9606 GN=DKC1 PE=1 SV=3	DKC1	57.673	51.9	11	11	55454	51643	54683	66540	44152	45466	59446	68033	72525	61027	56576	56685	0.961311	0.895246	0.947945	1.15349	0.765387	0.788166	1.03051	1.17937	1.25724	1.05792	0.980761	0.98265	0.965249	0.712327	1.23627	0.0286935	1.07731	0.0881248
O60869	Endothelial differentiation-related factor 1 OS=Homo sapiens OX=9606 GN=EDF1 PE=1 SV=1	EDF1	16.368	31.8	13	13	116660	114260	89902	98226	81888	96958	108710	97267	111800	98162	109580	119460	1.12636	1.10319	0.868008	0.948377	0.790633	0.936134	1.0496	0.939118	1.07943	0.947759	1.058	1.15339	0.863632	0.23339	0.990509	0.963753	1.01989	0.829259
O60870	DNA/RNA-binding protein KIN17 OS=Homo sapiens OX=9606 GN=KIN PE=1 SV=2	KIN	45.373	31.6	12	12	91622	94223	91619	73274	65500	72441	95026	88739	84850	64649	78888	75307	1.12634	1.15832	1.1263	0.900782	0.805214	0.890542	1.16819	1.0909	1.04309	0.794752	0.969797	0.925775	0.761234	0.00174476	0.968108	0.384285	0.788729	0.0167111
O60879	Protein diaphanous homolog 2 OS=Homo sapiens OX=9606 GN=DIAPH2 PE=1 SV=1	DIAPH2	125.57	3.5	7	7	37942	37486	40952	45949	50205	49515	42931	52025	60593	53982	53230	56039	0.783859	0.774439	0.846044	0.949279	1.03721	1.02295	0.886929	1.07481	1.25182	1.11524	1.0997	1.15773	1.25167	0.0045297	1.33656	0.0531995	1.40274	0.000430894
O60884	DnaJ homolog subfamily A member 2 OS=Homo sapiens OX=9606 GN=DNAJA2 PE=1 SV=1	DNAJA2	45.745	34	6	6	330740	378500	320840	126650	115660	72864	221240	102130	77479	134150	85456	141760	1.88324	2.15519	1.82687	0.721149	0.658572	0.41489	1.25975	0.581532	0.441168	0.763855	0.486589	0.807186	0.30597	0.00247974	0.389144	0.0304091	0.350814	0.00313688
O60885	Bromodomain-containing protein 4 OS=Homo sapiens OX=9606 GN=BRD4 PE=1 SV=2	BRD4	152.22	12.4	2	2	175260	169450	0	147030	0	0	147400	144830	161190	173830	187730	207120	1.04195	1.00741		0.874115			0.876315	0.861036	0.958298	1.03344	1.11608	1.23136	0.853065		0.876911	0.0591696	1.09982	0.258471
O60888	Protein CutA OS=Homo sapiens OX=9606 GN=CUTA PE=1 SV=2	CUTA	19.116	32.4	20	20	494910	451230	484310	370540	362060	391320	409900	479060	464140	398720	401070	394090	1.16419	1.06144	1.13925	0.871628	0.85168	0.920509	0.964215	1.1269	1.09181	0.937916	0.943444	0.927025	0.785711	0.0026421	0.945926	0.359426	0.834618	0.00315987
O60907	F-box-like/WD repeat-containing protein TBL1X OS=Homo sapiens OX=9606 GN=TBL1X PE=1 SV=3	TBL1X	62.495	16.8	33	33	183550	208230	264160	410950	694520	570810	379290	490570	459850	379580	528360	458220	0.438059	0.49696	0.630442	0.98077	1.65754	1.36229	0.905211	1.17079	1.09747	0.905903	1.26098	1.09358	2.55554	0.00766521	2.02718	0.00566868	2.08275	0.00682196
O60921	Checkpoint protein HUS1 OS=Homo sapiens OX=9606 GN=HUS1 PE=1 SV=1	HUS1	31.691	20.7	19	17	985420	1155100	900740	863710	718400	771200	964290	909170	1262000	1018700	696200	1009900	1.05066	1.23158	0.960377	0.920895	0.765964	0.82226	1.02813	0.969365	1.34556	1.08615	0.742295	1.07676	0.773794	0.0482697	1.03097	0.848281	0.895944	0.455963
O60925	Prefoldin subunit 1 OS=Homo sapiens OX=9606 GN=PFDN1 PE=1 SV=2	PFDN1	14.21	23	7	7	323120	339640	325250	618490	658090	788780	545310	627690	582340	529090	653540	540820	0.593592	0.623941	0.597505	1.13621	1.20895	1.44904	1.00177	1.15311	1.0698	0.971973	1.2006	0.993521	2.09042	0.000604632	1.77664	0.000192302	1.74436	0.00131326
O60927	E3 ubiquitin-protein ligase PPP1R11 OS=Homo sapiens OX=9606 GN=PPP1R11 PE=1 SV=1	PPP1R11	13.952	19.8	5	5	1933600	2022900	1727500	1032300	957970	950780	1148100	907810	806360	877370	766900	979100	1.64437	1.72031	1.4691	0.877888	0.814676	0.808561	0.976366	0.772019	0.685744	0.746132	0.652186	0.832645	0.517426	0.000257211	0.503566	0.00365866	0.461536	0.000792082
O60930	Ribonuclease H1 OS=Homo sapiens OX=9606 GN=RNASEH1 PE=1 SV=2	RNASEH1	32.064	10.5	4	4	789860	832950	831820	1169800	1031900	1287300	1128600	1167500	1034500	977010	1158100	1112900	0.756919	0.798212	0.797129	1.12101	0.988865	1.23361	1.08153	1.11881	0.991356	0.936264	1.1098	1.06649	1.4214	0.00633625	1.35686	0.00161055	1.32322	0.00688169
O60934	Nibrin OS=Homo sapiens OX=9606 GN=NBN PE=1 SV=1	NBN	84.958	28.2	7	7	226250	205960	238820	153300	144550	142790	195020	139230	177970	118360	161970	162430	1.31372	1.19591	1.38671	0.890136	0.839329	0.82911	1.13238	0.808439	1.03338	0.687257	0.940479	0.94315	0.656662	0.000984096	0.763334	0.064033	0.659821	0.0201643
O60936	Nucleolar protein 3 OS=Homo sapiens OX=9606 GN=NOL3 PE=1 SV=2	NOL3	22.629	13	13	13	0	0	36282	40098	32068	0	0	31837	33545	35779	0	38195			1.0249	1.13269	0.905861			0.899336	0.947584	1.01069		1.07894	0.994515		0.901025		1.01943
O60942	mRNA-capping enzyme OS=Homo sapiens OX=9606 GN=RNGTT PE=1 SV=1	RNGTT	68.556	7.5	17	10	171740	149660	151080	156520	132790	152980	128050	118160	96822	115040	119690	94824	1.29831	1.13139	1.14213	1.18325	1.00386	1.15649	0.968025	0.893259	0.731949	0.869673	0.904825	0.716845	0.936103	0.382137	0.726024	0.0260679	0.697498	0.0126636
O75027	ATP-binding cassette sub-family B member 7, mitochondrial OS=Homo sapiens OX=9606 GN=ABCB7 PE=1 SV=2	ABCB7	82.64	16.6	3	3	0	0	0	0	0	0	0	0	170240	262400	0	0									0.786982	1.21302
O75037	Kinesin-like protein KIF21B OS=Homo sapiens OX=9606 GN=KIF21B PE=1 SV=2	KIF21B	182.66	27	2	2	87308	93397	78356	88012	79488	84772	91750	81476	77646	86781	88483	85661	1.02401	1.09543	0.919015	1.03227	0.932292	0.994267	1.07611	0.955609	0.910688	1.01783	1.03779	1.00469	0.973794	0.69617	0.96839	0.67649	1.0072	0.861431
O75044	SLIT-ROBO Rho GTPase-activating protein 2 OS=Homo sapiens OX=9606 GN=SRGAP2 PE=1 SV=3	SRGAP2	120.87	29.1	4	4	1484200	1664000	1519900	1000700	860490	842610	931910	845650	622840	873510	684710	883960	1.45814	1.63478	1.49321	0.983128	0.84538	0.827814	0.915546	0.830801	0.611903	0.858172	0.672687	0.868438	0.579208	0.00104695	0.514213	0.00581193	0.523164	0.00192995
O75054	Immunoglobulin superfamily member 3 OS=Homo sapiens OX=9606 GN=IGSF3 PE=2 SV=3	IGSF3	135.19	20	8	4	62841	55184	0	0	0	43591	44310	0	0	0	55927	32761	1.2798	1.12386				0.887758	0.902401				1.13899	0.667198	0.738674		0.750858		0.751434	0.436998
O75061	Putative tyrosine-protein phosphatase auxilin OS=Homo sapiens OX=9606 GN=DNAJC6 PE=1 SV=3	DNAJC6	99.995	3.2	7	6	48847	40955	34733	65721	63634	68717	71434	76515	83741	87536	87485	91296	0.714299	0.598893	0.507907	0.961051	0.930533	1.00486	1.04459	1.11889	1.22456	1.28006	1.27931	1.33504	1.59049	0.00939186	1.86044	0.00444563	2.13849	0.00150282
O75071	EF-hand calcium-binding domain-containing protein 14 OS=Homo sapiens OX=9606 GN=EFCAB14 PE=1 SV=1	EFCAB14	55.031	9.1	3	3	1896600	1902200	2099300	1072400	928660	777290	746620	1037100	896740	1116800	1051500	882700	1.57963	1.5843	1.74846	0.893176	0.773458	0.647386	0.621842	0.863776	0.746873	0.930156	0.875769	0.735179	0.471058	0.00153927	0.454462	0.00138561	0.517285	0.00105317
O75083	WD repeat-containing protein 1 OS=Homo sapiens OX=9606 GN=WDR1 PE=1 SV=4	WDR1	66.193	65.2	6	6	240690	278590	331670	603640	1015800	823910	533230	622690	706050	442830	680770	570880	0.421601	0.487987	0.580964	1.05736	1.77931	1.44319	0.934023	1.09072	1.23674	0.775676	1.19246	0.999972	2.87132	0.00420579	2.18811	0.00311097	1.99128	0.0118074
O75094	Slit homolog 3 protein OS=Homo sapiens OX=9606 GN=SLIT3 PE=2 SV=3	SLIT3	167.71	1.5	3	3	333400	344560	331940	485620	502290	515640	474570	523710	567320	533320	513910	549270	0.704918	0.728514	0.701832	1.02676	1.06201	1.09023	1.0034	1.1073	1.1995	1.12762	1.08658	1.16134	1.48881	4.55414e-05	1.55025	0.00118723	1.58085	3.48779e-05
O75106	Retina-specific copper amine oxidase OS=Homo sapiens OX=9606 GN=AOC2 PE=1 SV=2	AOC2	83.672	1.2	2	2	48812	62855	48494	37004	41069	39181	50107	39606	38499	38410	42157	45409	1.10184	1.41884	1.09467	0.8353	0.92706	0.884442	1.13108	0.894036	0.869047	0.867038	0.95162	1.02503	0.732101	0.0280196	0.800519	0.136422	0.786559	0.0749056
O75110	Probable phospholipid-transporting ATPase IIA OS=Homo sapiens OX=9606 GN=ATP9A PE=1 SV=3	ATP9A	118.58	9.6	9	9	96027	111490	91068	144270	123140	129930	146440	143860	174690	138240	178410	147590	0.709055	0.823232	0.672438	1.06528	0.909255	0.959392	1.0813	1.06225	1.2899	1.02075	1.31736	1.08979	1.33074	0.0197398	1.55731	0.00693749	1.5548	0.0108187
O75116	Rho-associated protein kinase 2 OS=Homo sapiens OX=9606 GN=ROCK2 PE=1 SV=4	ROCK2	160.9	22.1	8	8	54192	42892	82161	30699	21863	26130	80344	50738	55619	0	26954	23055	1.20513	0.953836	1.8271	0.682687	0.486191	0.581081	1.7867	1.12832	1.23686		0.599405	0.512699	0.439019	0.0204468	1.0416	0.820638	0.418497	0.0450593
O75122	CLIP-associating protein 2 OS=Homo sapiens OX=9606 GN=CLASP2 PE=1 SV=3	CLASP2	141.06	12.4	8	8	104530	91504	98136	85087	92435	64787	102580	81248	93259	82996	0	116780	1.13469	0.993292	1.06528	0.923634	1.0034	0.703274	1.11352	0.881961	1.01234	0.900936		1.26767	0.823704	0.14867	0.941928	0.464345	1.01868	0.979737
O75127	Pentatricopeptide repeat-containing protein 1, mitochondrial OS=Homo sapiens OX=9606 GN=PTCD1 PE=1 SV=2	PTCD1	78.855	20.7	4	2	171200	200400	192750	92493	98522	91873	136210	102900	86078	139050	0	87515	1.34611	1.57571	1.51556	0.727255	0.77466	0.72238	1.07099	0.809083	0.676815	1.09332		0.688114	0.501263	0.000192271	0.576217	0.0161075	0.602193	0.250555
O75143	Autophagy-related protein 13 OS=Homo sapiens OX=9606 GN=ATG13 PE=1 SV=1	ATG13	56.571	5.8	3	3	153140	124280	159590	128230	98825	106510	145190	128360	125630	104720	103640	109780	1.23509	1.00233	1.28711	1.03419	0.797032	0.859012	1.17097	1.03523	1.01322	0.844576	0.835865	0.885385	0.763289	0.068981	0.913434	0.387608	0.727992	0.0171248
O75146	Huntingtin-interacting protein 1-related protein OS=Homo sapiens OX=9606 GN=HIP1R PE=1 SV=2	HIP1R	119.39	5.1	9	9	759950	745870	831400	912120	975920	1014400	890590	973870	1058200	977930	1082500	1050500	0.808942	0.793954	0.884998	0.970921	1.03883	1.0798	0.948003	1.03665	1.12642	1.04097	1.15229	1.11822	1.24183	0.00900719	1.25049	0.0207949	1.33104	0.00314982
O75147	Obscurin-like protein 1 OS=Homo sapiens OX=9606 GN=OBSL1 PE=1 SV=4	OBSL1	206.94	6.3	11	11	49515	0	51761	26584	401210	271220	58403	56014	39553	54913	44566	53947	0.491714		0.514018	0.263995	3.98426	2.69338	0.579978	0.556253	0.392786	0.54532	0.442568	0.535727	4.60138	0.413863	1.01353	0.995784	1.00995	0.95164
O75150	E3 ubiquitin-protein ligase BRE1B OS=Homo sapiens OX=9606 GN=RNF40 PE=1 SV=5	RNF40	113.68	25.4	5	5	105790	95682	103580	60986	73193	62217	111670	101720	86764	105260	110380	103790	1.13242	1.02422	1.10876	0.65282	0.783489	0.665997	1.19536	1.08885	0.928759	1.12675	1.18155	1.11101	0.643812	0.00247771	0.983944	0.808736	1.04713	0.262598
O75151	Lysine-specific demethylase PHF2 OS=Homo sapiens OX=9606 GN=PHF2 PE=1 SV=4	PHF2	120.77	3.8	3	3	31683000	31646000	26036000	29682000	17860000	22330000	21015000	17634000	14764000	14742000	12964000	17918000	1.47206	1.47035	1.20969	1.37909	0.829816	1.0375	0.976405	0.819316	0.685969	0.684947	0.602337	0.832511	0.781872	0.176524	0.597695	0.0126014	0.510535	0.00409357
O75152	Zinc finger CCCH domain-containing protein 11A OS=Homo sapiens OX=9606 GN=ZC3H11A PE=1 SV=3	ZC3H11A	89.13	10.7	25	25	1133300	1172300	1072000	1029900	936300	977930	1041100	1006100	994080	1054800	1030000	1035200	1.08945	1.12694	1.03052	0.99005	0.900071	0.940091	1.00082	0.967171	0.955616	1.01399	0.990146	0.995145	0.871663	0.0222801	0.900426	0.0240876	0.923733	0.0437361
O75153	Clustered mitochondria protein homolog OS=Homo sapiens OX=9606 GN=CLUH PE=1 SV=2	CLUH	146.67	25.8	5	3	107340	103360	131330	77294	76743	96551	103130	40354	88848	0	71568	141090	1.13794	1.09575	1.39227	0.819417	0.813576	1.02357	1.09331	0.427805	0.941905		0.758714	1.49574	0.732649	0.0423814	0.679274	0.202819	0.932629	0.783204
O75155	Cullin-associated NEDD8-dissociated protein 2 OS=Homo sapiens OX=9606 GN=CAND2 PE=1 SV=3	CAND2	135.25	32.7	12	11	323270	304070	313580	198400	259420	217270	181020	205830	172040	203900	176020	197080	1.40966	1.32593	1.3674	0.865148	1.13123	0.947433	0.78936	0.897547	0.750202	0.889131	0.767557	0.859392	0.717479	0.0138289	0.593982	0.000739761	0.61323	0.000508946
O75157	TSC22 domain family protein 2 OS=Homo sapiens OX=9606 GN=TSC22D2 PE=1 SV=3	TSC22D2	79.227	13.2	20	20	130430	140480	131850	142330	143720	138880	153660	155890	168730	162770	168390	160860	0.870505	0.93758	0.879983	0.949927	0.959204	0.926902	1.02555	1.04043	1.12612	1.08635	1.12385	1.0736	1.05505	0.0995779	1.18751	0.00991981	1.22162	0.00173162
O75164	Lysine-specific demethylase 4A OS=Homo sapiens OX=9606 GN=KDM4A PE=1 SV=2	KDM4A	120.66	7.8	2	2	92626	80522	80383	310130	256420	370230	475930	851590	433190	203320	465970	322020	0.281943	0.2451	0.244677	0.944	0.780513	1.12694	1.44868	2.59214	1.31858	0.618883	1.41836	0.980192	3.69493	0.000363044	6.94475	0.000942995	3.91001	0.0058514
O75165	DnaJ homolog subfamily C member 13 OS=Homo sapiens OX=9606 GN=DNAJC13 PE=1 SV=5	DNAJC13	254.41	20.3	16	13	122210	121710	135710	83639	93982	93141	139800	150990	139690	87544	113850	96305	1.0638	1.05944	1.18131	0.72805	0.818082	0.810761	1.21691	1.31432	1.21595	0.762041	0.991026	0.838303	0.713226	0.00282588	1.13395	0.0453982	0.784182	0.0429383
O75167	Phosphatase and actin regulator 2 OS=Homo sapiens OX=9606 GN=PHACTR2 PE=1 SV=2	PHACTR2	69.699	6	3	3	298320	251310	279040	470840	478750	452040	530530	706660	690930	677780	688610	620480	0.582534	0.490737	0.544886	0.919416	0.934862	0.882705	1.03597	1.37991	1.34919	1.32351	1.34466	1.21162	1.69142	0.000560352	2.32676	0.0013167	2.39766	0.000123936
O75170	Serine/threonine-protein phosphatase 6 regulatory subunit 2 OS=Homo sapiens OX=9606 GN=PPP6R2 PE=1 SV=2	PPP6R2	104.94	19.2	6	6	105290	111870	112590	133830	133550	140710	152360	154780	165620	137620	158020	152140	0.761876	0.809489	0.814699	0.968391	0.966365	1.01817	1.10247	1.11998	1.19842	0.995815	1.14343	1.10088	1.23757	0.00145593	1.43369	0.000416846	1.35794	0.00278928
O75175	CCR4-NOT transcription complex subunit 3 OS=Homo sapiens OX=9606 GN=CNOT3 PE=1 SV=1	CNOT3	81.871	8.6	20	16	270070	144410	295210	100400	88190	154410	163860	90609	77451	98554	109410	107130	1.90671	1.01954	2.0842	0.708829	0.622626	1.09014	1.15686	0.639704	0.546808	0.695796	0.77244	0.756343	0.48331	0.0651763	0.467697	0.0746386	0.443988	0.0279694
O75177	Calcium-responsive transactivator OS=Homo sapiens OX=9606 GN=SS18L1 PE=1 SV=2	SS18L1	42.99	6.3	2	2	0	0	0	0	34100	33627	0	0	0	0	0	0					1.00698	0.993016
O75179	Ankyrin repeat domain-containing protein 17 OS=Homo sapiens OX=9606 GN=ANKRD17 PE=1 SV=3	ANKRD17	274.25	6.1	13	12	288450	290130	304730	230880	249100	232720	305160	274240	309100	227560	271880	251490	1.06984	1.07607	1.13022	0.856316	0.923893	0.863141	1.13182	1.01714	1.14643	0.844003	1.00838	0.932757	0.806852	0.00194511	1.00588	0.915006	0.850132	0.038798
O75190	DnaJ homolog subfamily B member 6 OS=Homo sapiens OX=9606 GN=DNAJB6 PE=1 SV=2	DNAJB6	36.087	14.4	4	4	252060	269370	246460	329090	322610	319220	334920	344570	366710	293130	388660	335700	0.795456	0.850083	0.777783	1.03855	1.0181	1.0074	1.05695	1.0874	1.15727	0.925065	1.22654	1.05941	1.2644	0.00111939	1.36243	0.00121589	1.32505	0.0324468
O75191	Xylulose kinase OS=Homo sapiens OX=9606 GN=XYLB PE=1 SV=3	XYLB	58.382	25.4	11	11	78138	122560	64341	115740	119150	116220	136140	137020	308360	94638	158150	139480	0.589744	0.925018	0.485612	0.873544	0.899281	0.877167	1.02751	1.03415	2.32734	0.714277	1.19363	1.05272	1.32475	0.17069	2.19409	0.0882398	1.48004	0.172994
O75208	Ubiquinone biosynthesis protein COQ9, mitochondrial OS=Homo sapiens OX=9606 GN=COQ9 PE=1 SV=1	COQ9	35.509	27.4	22	20	325120	348990	323540	524330	486700	524230	543060	512820	562130	477840	577330	565550	0.675967	0.725596	0.672682	1.09015	1.01191	1.08994	1.12909	1.06622	1.16874	0.993492	1.20035	1.17585	1.53888	0.000245123	1.62182	0.000183173	1.62454	0.00173124
O75223	Gamma-glutamylcyclotransferase OS=Homo sapiens OX=9606 GN=GGCT PE=1 SV=1	GGCT	21.007	25	13	13	131630	139220	142590	162570	182420	193970	144790	172330	182770	175480	182160	153590	0.804453	0.850839	0.871435	0.993542	1.11485	1.18544	0.88488	1.05319	1.11699	1.07244	1.11327	0.938661	1.3036	0.00987872	1.2091	0.0657869	1.23653	0.020984
O75251	NADH dehydrogenase [ubiquinone] iron-sulfur protein 7, mitochondrial OS=Homo sapiens OX=9606 GN=NDUFS7 PE=1 SV=3	NDUFS7	23.563	15.5	34	34	323620	318900	326810	227400	240360	236670	316640	292920	298440	219630	244930	237490	1.1826	1.16535	1.19426	0.830986	0.878346	0.864861	1.15709	1.07042	1.09059	0.802592	0.895046	0.867858	0.726718	5.90004e-05	0.936729	0.0549208	0.724263	0.000622005
O75298	Reticulon-2 OS=Homo sapiens OX=9606 GN=RTN2 PE=1 SV=1	RTN2	59.263	3.3	4	3	66953	74209	68596	94026	91683	116050	85500	73411	79568	77006	87621	83237	0.805159	0.892418	0.824917	1.13073	1.10256	1.39559	1.0282	0.882821	0.956864	0.926054	1.05371	1.00099	1.43861	0.0113663	1.13692	0.0773409	1.18167	0.0268453
O75306	NADH dehydrogenase [ubiquinone] iron-sulfur protein 2, mitochondrial OS=Homo sapiens OX=9606 GN=NDUFS2 PE=1 SV=2	NDUFS2	52.545	54.4	4	3	21201	20243	0	26320	23634	28011	32890	29615	34371	32648	33116	34978	0.735619	0.702379		0.913235	0.820037	0.971908	1.1412	1.02756	1.19258	1.1328	1.14904	1.21364	1.25414	0.0430809	1.55834	0.00506737	1.62053	0.000641063
O75312	Zinc finger protein ZPR1 OS=Homo sapiens OX=9606 GN=ZPR1 PE=1 SV=1	ZPR1	50.925	16.3	49	49	485940	486530	503430	317820	310890	319700	465100	493320	494720	301210	344380	319650	1.20414	1.2056	1.24748	0.787546	0.770373	0.792204	1.1525	1.22243	1.2259	0.746387	0.85336	0.79208	0.642598	6.65467e-06	0.984579	0.533403	0.654001	0.000459356
O75319	RNA/RNP complex-1-interacting phosphatase OS=Homo sapiens OX=9606 GN=DUSP11 PE=1 SV=2	DUSP11	43.71	7.4	3	3	551870	517580	508690	1062100	1121600	1169800	858690	989410	1163400	892740	1194200	993720	0.60074	0.563414	0.553736	1.15615	1.22092	1.27339	0.93473	1.07703	1.26642	0.971796	1.29995	1.08172	2.12497	3.56553e-05	1.90826	0.00218013	1.95208	0.00170505
O75323	Protein NipSnap homolog 2 OS=Homo sapiens OX=9606 GN=NIPSNAP2 PE=1 SV=1	NIPSNAP2	33.742	26.2	26	26	1914400	1967800	1947800	1835600	1933400	2063100	1429200	1663100	1526000	1834000	1649700	1450400	1.08288	1.11309	1.10177	1.03831	1.09363	1.16699	0.808428	0.940734	0.863183	1.0374	0.933154	0.82042	1.00036	0.984459	0.792161	0.00623744	0.846329	0.0661839
O75330	Hyaluronan mediated motility receptor OS=Homo sapiens OX=9606 GN=HMMR PE=1 SV=2	HMMR	84.099	3.7	9	9	380410	209060	170110	152790	144140	140350	0	0	118250	142640	147280	130080	2.19243	1.20488	0.980399	0.880578	0.830725	0.808882			0.681513	0.82208	0.848822	0.749693	0.575687	0.112469	0.467034		0.552937	0.0944047
O75340	Programmed cell death protein 6 OS=Homo sapiens OX=9606 GN=PDCD6 PE=1 SV=1	PDCD6	21.868	26.2	2	2	0	0	0	0	34100	33627	0	0	0	0	0	0					1.00698	0.993016
O75347	Tubulin-specific chaperone A OS=Homo sapiens OX=9606 GN=TBCA PE=1 SV=3	TBCA	12.855	51.9	11	5	33515	35072	28856	22982	25815	22083	30778	31678	29308	22523	29893	24349	1.19394	1.2494	1.02796	0.81871	0.919632	0.786684	1.09643	1.1285	1.04407	0.802358	1.06491	0.867408	0.7274	0.0135649	0.94172	0.416738	0.787794	0.0781868
O75348	V-type proton ATPase subunit G 1 OS=Homo sapiens OX=9606 GN=ATP6V1G1 PE=1 SV=3	ATP6V1G1	13.757	41.5	2	2	0	0	0	0	27427	0	0	0	0	18110	0	0					1.2046					0.795397
O75351	Vacuolar protein sorting-associated protein 4B OS=Homo sapiens OX=9606 GN=VPS4B PE=1 SV=2	VPS4B	49.301	24.5	5	4	74378	101130	75275	0	0	100210	107900	126740	131910	44540	104340	127260	0.748508	1.01773	0.757535			1.00847	1.08586	1.27546	1.32749	0.448231	1.05003	1.28069	1.19877		1.46162	0.0304966	1.10111	0.967728
O75352	Mannose-P-dolichol utilization defect 1 protein OS=Homo sapiens OX=9606 GN=MPDU1 PE=1 SV=2	MPDU1	26.638	13.8	11	11	218370	222460	206100	350230	323310	331540	355550	397180	434170	351740	473070	354320	0.652169	0.664384	0.615524	1.04597	0.965575	0.990154	1.06186	1.18619	1.29666	1.05048	1.41284	1.05819	1.55361	0.000181258	1.83467	0.000629023	1.82265	0.0041426
O75362	Zinc finger protein 217 OS=Homo sapiens OX=9606 GN=ZNF217 PE=1 SV=1	ZNF217	115.27	10.2	5	5	264600	230220	272910	252860	225600	249430	210550	263860	261950	296340	255570	246970	1.04762	0.911504	1.08052	1.00114	0.893212	0.987561	0.833625	1.04469	1.03713	1.17329	1.01187	0.977821	0.948107	0.45975	0.959139	0.65022	1.04057	0.634926
O75367	Core histone macro-H2A.1 OS=Homo sapiens OX=9606 GN=MACROH2A1 PE=1 SV=4	MACROH2A1	39.617	47.6	4	4	192670	147730	205440	198710	195890	191670	179400	201530	170410	196390	200720	202980	1.01248	0.776321	1.07959	1.04422	1.0294	1.00723	0.942747	1.05904	0.895504	1.03203	1.05478	1.06666	1.07407	0.46837	1.01008	0.884452	1.09939	0.360859
O75368	SH3 domain-binding glutamic acid-rich-like protein OS=Homo sapiens OX=9606 GN=SH3BGRL PE=1 SV=1	SH3BGRL	12.774	47.4	4	4	666560	517200	586900	480620	542600	493270	518680	529080	494440	504420	172560	485230	1.335	1.03586	1.17545	0.962594	1.08673	0.98793	1.03882	1.05965	0.990273	1.01026	0.345606	0.971827	0.856455	0.139406	0.870975	0.15434	0.656371	0.219271
O75369	Filamin-B OS=Homo sapiens OX=9606 GN=FLNB PE=1 SV=2	FLNB	278.16	70	19	19	655510	647330	61469	682490	706320	796690	0	672330	946430	804630	681070	918560	0.952169	0.940287	0.0892875	0.991359	1.02597	1.15724		0.976601	1.37475	1.16877	0.989296	1.33426	1.60191	0.318922	1.77976	0.405113	1.76225	0.280623
O75376	Nuclear receptor corepressor 1 OS=Homo sapiens OX=9606 GN=NCOR1 PE=1 SV=2	NCOR1	270.21	8.4	9	8	73338	77836	54166	74839	72507	62354	58350	76437	119440	88278	104790	98462	0.915965	0.972143	0.676513	0.934711	0.905586	0.778778	0.72877	0.95467	1.49176	1.10256	1.30879	1.22975	1.02123	0.822716	1.23808	0.48706	1.41974	0.0428335
O75379	Vesicle-associated membrane protein 4 OS=Homo sapiens OX=9606 GN=VAMP4 PE=1 SV=2	VAMP4	16.397	31.9	8	8	50355	0	0	114640	154100	0	0	179750	136920	110510	166610	82700	0.404626			0.921187	1.23827			1.44438	1.10022	0.888001	1.33879	0.664534	2.66845		3.14437		2.38189
O75381	Peroxisomal membrane protein PEX14 OS=Homo sapiens OX=9606 GN=PEX14 PE=1 SV=1	PEX14	41.236	13	6	5	73924	119560	115640	104810	141000	90249	95351	80022	82365	69344	87288	100710	0.764558	1.23655	1.196	1.084	1.45829	0.933399	0.986166	0.827626	0.851859	0.717189	0.902775	1.04159	1.08713	0.684683	0.833769	0.37948	0.832488	0.414328
O75386	Tubby-related protein 3 OS=Homo sapiens OX=9606 GN=TULP3 PE=1 SV=2	TULP3	49.642	9.5	5	5	57626	60711	62318	141430	154700	158790	106180	109350	127510	101030	116890	113900	0.527697	0.555947	0.570662	1.29511	1.41663	1.45408	0.972318	1.00135	1.16764	0.925158	1.07039	1.04301	2.51817	2.52409e-05	1.89887	0.000478084	1.83676	0.00027471
O75387	Large neutral amino acids transporter small subunit 3 OS=Homo sapiens OX=9606 GN=SLC43A1 PE=1 SV=1	SLC43A1	61.476	16.1	6	6	177800	171590	168900	115980	100700	102370	112600	90356	89302	98583	78732	105900	1.51018	1.45743	1.43458	0.985099	0.855315	0.869499	0.95639	0.767456	0.758504	0.837334	0.668725	0.899482	0.615582	0.000494551	0.563889	0.0016724	0.546441	0.00250526
O75390	Citrate synthase, mitochondrial OS=Homo sapiens OX=9606 GN=CS PE=1 SV=2	CS	51.712	43.8	11	11	247740	134310	104070	143760	111340	101550	0	0	0	85059	144080	97051	1.90739	1.03407	0.801251	1.10683	0.857224	0.781849				0.654882	1.10929	0.74721	0.733667	0.415106			0.671007	0.303776
O75391	Sperm-associated antigen 7 OS=Homo sapiens OX=9606 GN=SPAG7 PE=1 SV=2	SPAG7	26.034	15.9	4	4	103530	82531	0	134080	114710	116220	123780	95792	103530	91850	100170	116850	0.962628	0.767378		1.24668	1.06658	1.08062	1.15091	0.890679	0.962628	0.854026	0.931386	1.08648	1.30785	0.0831218	1.15769	0.338377	1.1067	0.468196
O75394	39S ribosomal protein L33, mitochondrial OS=Homo sapiens OX=9606 GN=MRPL33 PE=1 SV=1	MRPL33	7.6191	38.5	7	7	168310	172370	138330	206630	221020	217540	163490	155490	170230	158140	189110	172510	0.946816	0.969655	0.778166	1.16238	1.24333	1.22376	0.919702	0.874698	0.957617	0.889606	1.06383	0.970443	1.34692	0.0141248	1.02129	0.752712	1.08507	0.38911
O75396	Vesicle-trafficking protein SEC22b OS=Homo sapiens OX=9606 GN=SEC22B PE=1 SV=4	SEC22B	24.593	44.2	6	6	93257	94483	81661	56697	41718	61843	12396	12723	0	14806	0	0	1.78735	1.81085	1.56511	1.08665	0.799563	1.18528	0.23758	0.243848		0.28377			0.594868	0.0143405	0.13986	6.55006e-05	0.164877
O75400	Pre-mRNA-processing factor 40 homolog A OS=Homo sapiens OX=9606 GN=PRPF40A PE=1 SV=2	PRPF40A	108.8	28.2	11	7	67399	74794	96742	138050	147060	142670	150140	128550	154740	152460	165310	169020	0.509654	0.565573	0.731538	1.0439	1.11203	1.07883	1.13532	0.972062	1.1701	1.15286	1.25003	1.27809	1.79036	0.00550411	1.81401	0.00771025	2.03733	0.00296237
O75410	Transforming acidic coiled-coil-containing protein 1 OS=Homo sapiens OX=9606 GN=TACC1 PE=1 SV=2	TACC1	87.793	28.1	2	2	118810	137320	118240	143300	143580	117920	132360	145360	153440	160590	146280	153880	0.853173	0.986093	0.84908	1.02904	1.03105	0.846782	0.950475	1.04383	1.10185	1.15319	1.05043	1.10501	1.08128	0.402481	1.15169	0.0958341	1.23073	0.0201645
O75414	Nucleoside diphosphate kinase 6 OS=Homo sapiens OX=9606 GN=NME6 PE=1 SV=3	NME6	21.142	7	5	5	60776	156630	81038	232590	181030	258360	285690	228610	390640	130190	114460	215860	0.312222	0.80465	0.416314	1.19488	0.929999	1.32726	1.46766	1.17443	2.00682	0.66882	0.588011	1.10893	2.25161	0.0421308	3.03219	0.0219669	1.54304	0.234808
O75419	Cell division control protein 45 homolog OS=Homo sapiens OX=9606 GN=CDC45 PE=1 SV=1	CDC45	65.568	31.3	4	4	221140	114770	201260	180710	174820	146090	197780	178200	149370	182600	166290	187340	1.26343	0.655713	1.14985	1.03245	0.998795	0.834653	1.12997	1.01811	0.853392	1.04324	0.950061	1.07033	0.93382	0.882709	0.977996	0.965818	0.99825	0.871378
O75427	Leucine-rich repeat and calponin homology domain-containing protein 4 OS=Homo sapiens OX=9606 GN=LRCH4 PE=1 SV=2	LRCH4	73.449	4.8	11	11	124500	110660	120760	91717	101060	105540	96027	125320	97320	85571	74201	85295	1.22663	1.09027	1.18978	0.903637	0.995689	1.03983	0.946101	1.23471	0.958841	0.843084	0.731062	0.840365	0.838157	0.0314151	0.895333	0.279037	0.688545	0.00312498
O75431	Metaxin-2 OS=Homo sapiens OX=9606 GN=MTX2 PE=1 SV=1	MTX2	29.763	32.3	11	10	405990	404420	406990	406020	401230	401950	406100	442200	455240	463420	484970	472980	0.945719	0.942062	0.948048	0.945789	0.934631	0.936308	0.945975	1.03007	1.06044	1.0795	1.1297	1.10177	0.993264	0.17642	1.07076	0.121836	1.16755	0.000309458
O75436	Vacuolar protein sorting-associated protein 26A OS=Homo sapiens OX=9606 GN=VPS26A PE=1 SV=2	VPS26A	38.169	45.9	105	96	539360	522810	207010	99467	133640	83572	361340	304250	355760	256650	219230	146680	2.00396	1.94247	0.769132	0.369563	0.496531	0.310506	1.34254	1.13042	1.3218	0.953567	0.814535	0.54498	0.249515	0.0182529	0.804732	0.697033	0.490521	0.140577
O75439	Mitochondrial-processing peptidase subunit beta OS=Homo sapiens OX=9606 GN=PMPCB PE=1 SV=2	PMPCB	54.366	41.5	17	17	874490	930920	992860	814350	758460	840960	751020	537880	630360	566020	512980	620270	1.18836	1.26504	1.34921	1.10663	1.03068	1.14279	1.02057	0.730934	0.856606	0.769173	0.697097	0.842895	0.862594	0.0365354	0.685874	0.0202383	0.607257	0.00161805
O75446	Histone deacetylase complex subunit SAP30 OS=Homo sapiens OX=9606 GN=SAP30 PE=1 SV=1	SAP30	23.306	14.5	6	6	225700	228190	206260	295770	295350	305290	332250	357900	361570	355110	376200	343020	0.735457	0.74357	0.67211	0.963784	0.962415	0.994805	1.08266	1.16624	1.1782	1.15715	1.22587	1.11775	1.35789	0.00081483	1.59315	0.000363316	1.6274	0.000310445
O75448	Mediator of RNA polymerase II transcription subunit 24 OS=Homo sapiens OX=9606 GN=MED24 PE=1 SV=1	MED24	110.3	14.6	6	6	125780	125540	124300	131760	137970	134610	132090	139290	147890	156090	166920	155940	0.899403	0.897687	0.88882	0.942164	0.986569	0.962543	0.944523	0.996008	1.0575	1.11614	1.19358	1.11507	1.07646	0.00598035	1.11621	0.0295035	1.27509	0.00044378
O75449	Katanin p60 ATPase-containing subunit A1 OS=Homo sapiens OX=9606 GN=KATNA1 PE=1 SV=1	KATNA1	55.964	18.3	4	4	16118	0	20091	28306	29902	29667	18022	23001	23708	16147	20241	23634	0.712507		0.888136	1.25128	1.32184	1.31145	0.796674	1.01677	1.04803	0.713789	0.894766	1.04476	1.61792	0.134514	1.1918	0.298666	1.1051	0.608389
O75461	Transcription factor E2F6 OS=Homo sapiens OX=9606 GN=E2F6 PE=1 SV=1	E2F6	31.844	14.6	10	10	40121	29246	42982	42811	0	0	0	33874	53037	0	21389	65983	0.974275	0.710193	1.04375	1.0396				0.822576	1.28792		0.519398	1.60229	1.14316		1.16037	0.587203	1.16653	0.981278
O75475	PC4 and SFRS1-interacting protein OS=Homo sapiens OX=9606 GN=PSIP1 PE=1 SV=1	PSIP1	60.103	38.5	6	6	704870	706590	801320	610200	653950	724500	808580	598610	649700	676650	779060	644710	1.01193	1.0144	1.15039	0.876017	0.938826	1.04011	1.16082	0.859378	0.932724	0.971414	1.11844	0.925561	0.898711	0.175794	0.92955	0.468243	0.949222	0.491647
O75477	Erlin-1 OS=Homo sapiens OX=9606 GN=ERLIN1 PE=1 SV=2	ERLIN1	39.171	33.9	15	15	152550	133180	153960	151340	161630	174750	111210	129780	154760	150860	159040	135860	1.03487	0.903467	1.04443	1.02666	1.09647	1.18547	0.754426	0.880402	1.04986	1.0234	1.0789	0.921647	1.10924	0.171919	0.900066	0.350733	1.01381	0.84488
O75486	Transcription initiation protein SPT3 homolog OS=Homo sapiens OX=9606 GN=SUPT3H PE=1 SV=3	SUPT3H	35.792	8.2	8	8	0	29415	29792	68887	62322	55432	54630	57376	64712	66375	71558	63480		0.518551	0.525197	1.2144	1.09866	0.9772	0.963061	1.01147	1.14079	1.17011	1.26148	1.11908	2.10156	0.00280647	1.98983	0.00183141	2.2679	0.000372694
O75487	Glypican-4 OS=Homo sapiens OX=9606 GN=GPC4 PE=1 SV=4	GPC4	62.411	31.7	34	30	0	42519	0	0	0	313520	291890	0	125350	166020	172590	256420		0.217519				1.60391	1.49325		0.641266	0.849326	0.882937	1.31179	7.37364		4.90651		4.66482
O75489	NADH dehydrogenase [ubiquinone] iron-sulfur protein 3, mitochondrial OS=Homo sapiens OX=9606 GN=NDUFS3 PE=1 SV=1	NDUFS3	30.241	46.6	5	5	176320	248510	320110	393480	879930	652450	494600	489970	346890	462330	520360	522790	0.384158	0.541442	0.69744	0.857295	1.91715	1.42153	1.07761	1.06752	0.755787	1.0073	1.13374	1.13903	2.58526	0.0336312	1.78734	0.0458199	2.02094	0.0145999
O75496	Geminin OS=Homo sapiens OX=9606 GN=GMNN PE=1 SV=1	GMNN	23.565	40.2	5	5	270480	308860	282070	153590	132240	146500	152590	135130	106300	118040	101520	127480	1.59512	1.82147	1.66348	0.905779	0.77987	0.863967	0.899882	0.796914	0.626892	0.696127	0.598703	0.751799	0.501886	0.00030669	0.457413	0.00219928	0.402874	0.000298293
O75503	Ceroid-lipofuscinosis neuronal protein 5 OS=Homo sapiens OX=9606 GN=CLN5 PE=1 SV=2	CLN5	41.496	11.7	11	11	1270200	1276400	1119000	1235100	1132100	1189700	1336400	1333500	1295700	1346200	1396600	1382400	0.99537	1.00023	0.876885	0.967865	0.88715	0.932288	1.04725	1.04497	1.01535	1.05493	1.09442	1.08329	0.970346	0.593565	1.08184	0.143191	1.12538	0.0543311
O75506	Heat shock factor-binding protein 1 OS=Homo sapiens OX=9606 GN=HSBP1 PE=1 SV=1	HSBP1	8.5435	47.4	24	24	471750	482230	508110	345050	331050	322630	390590	357190	273560	314760	285120	307210	1.28974	1.31839	1.38915	0.94335	0.905075	0.882055	1.06785	0.97654	0.7479	0.860539	0.779504	0.839897	0.683084	0.000206101	0.698548	0.027733	0.620406	0.00020787
O75509	Tumor necrosis factor receptor superfamily member 21 OS=Homo sapiens OX=9606 GN=TNFRSF21 PE=1 SV=1	TNFRSF21	71.844	4.4	7	7	6880700	5704600	5453700	6811500	3448800	4104000	3470600	3079400	2772400	2868800	2414900	3832900	1.62401	1.34642	1.2872	1.60768	0.813999	0.968642	0.819145	0.726812	0.654353	0.677105	0.569974	0.904656	0.796291	0.28613	0.516791	0.00238481	0.505383	0.0103056
O75521	Enoyl-CoA delta isomerase 2 OS=Homo sapiens OX=9606 GN=ECI2 PE=1 SV=4	ECI2	43.585	46.2	19	19	1908600	1938400	1904700	944640	1051400	921280	1716300	1688600	1774100	1032800	1038300	876100	1.36367	1.38497	1.36089	0.674935	0.751214	0.658244	1.22628	1.20649	1.26757	0.737924	0.741854	0.625964	0.50721	7.63979e-05	0.900429	0.00250332	0.512405	0.000277561
O75525	KH domain-containing, RNA-binding, signal transduction-associated protein 3 OS=Homo sapiens OX=9606 GN=KHDRBS3 PE=1 SV=1	KHDRBS3	38.799	13.3	4	4	17089	17878	18194	0	11597	0	15509	0	0	0	0	9927.2	1.13681	1.1893	1.21032		0.771469		1.03171					0.660388	0.654446		0.875209		0.560215
O75528	Transcriptional adapter 3 OS=Homo sapiens OX=9606 GN=TADA3 PE=1 SV=1	TADA3	48.902	3.5	2	2	144400	200090	194980	184210	162210	191730	187750	144870	123780	153100	142990	181060	0.861588	1.19387	1.16338	1.09912	0.967855	1.14399	1.12024	0.864392	0.738555	0.913498	0.853175	1.08033	0.997553	0.963858	0.846016	0.344813	0.884479	0.404998
O75529	TAF5-like RNA polymerase II p300/CBP-associated factor-associated factor 65 kDa subunit 5L OS=Homo sapiens OX=9606 GN=TAF5L PE=1 SV=1	TAF5L	66.155	6.3	3	3	0	0	0	0	0	0	68025	77552	0	0	0	0							0.934557	1.06544
O75530	Polycomb protein EED OS=Homo sapiens OX=9606 GN=EED PE=1 SV=2	EED	50.197	30.4	10	9	127590	121450	98881	0	0	0	122680	123400	122500	0	0	0	1.06844	1.01703	0.828032				1.02733	1.03336	1.02582						1.05938	0.460923
O75531	Barrier-to-autointegration factor OS=Homo sapiens OX=9606 GN=BANF1 PE=1 SV=1	BANF1	10.058	56.2	7	7	951770	995950	926590	433280	424370	382460	450730	431070	281220	529450	301550	355090	1.76703	1.84905	1.72028	0.804415	0.787873	0.710064	0.836812	0.800312	0.522105	0.982961	0.559849	0.65925	0.431446	4.38871e-05	0.404626	0.00366011	0.412652	0.00561421
O75533	Splicing factor 3B subunit 1 OS=Homo sapiens OX=9606 GN=SF3B1 PE=1 SV=3	SF3B1	145.83	47.4	13	12	877570	776600	637000	610310	350920	382400	540390	450500	444710	463870	471660	584030	1.59801	1.41415	1.15995	1.11135	0.639008	0.696332	0.984024	0.820339	0.809796	0.844685	0.85887	1.06349	0.586438	0.0467962	0.626579	0.0147038	0.663224	0.0267937
O75534	Cold shock domain-containing protein E1 OS=Homo sapiens OX=9606 GN=CSDE1 PE=1 SV=2	CSDE1	88.884	39.2	3	3	86403	106230	66445	50252	43511	55934	49706	0	44240	49794	31509	46342	1.50775	1.85373	1.15948	0.876906	0.759275	0.976058	0.867379		0.771996	0.868914	0.549838	0.808676	0.577807	0.0254255	0.543925	0.0463989	0.492689	0.0226127
O75554	WW domain-binding protein 4 OS=Homo sapiens OX=9606 GN=WBP4 PE=1 SV=1	WBP4	42.506	7.4	18	17	523750	512330	521390	762800	688960	696320	735400	921000	875800	896410	842600	835650	0.713199	0.697648	0.709985	1.03872	0.938168	0.94819	1.00141	1.25414	1.19259	1.22066	1.14738	1.13792	1.37921	0.000629544	1.62584	0.00216086	1.6531	2.66804e-05
O75569	Interferon-inducible double-stranded RNA-dependent protein kinase activator A OS=Homo sapiens OX=9606 GN=PRKRA PE=1 SV=1	PRKRA	34.404	40.6	3	3	89464	97113	97708	77642	83529	0	91081	99884	101300	85185	86407	82904	0.991823	1.07662	1.08322	0.860761	0.926026		1.00975	1.10734	1.12304	0.944385	0.957933	0.919097	0.850402	0.0382697	1.02807	0.565868	0.895214	0.0235693
O75575	DNA-directed RNA polymerase III subunit RPC9 OS=Homo sapiens OX=9606 GN=CRCP PE=1 SV=1	CRCP	16.871	16.9	13	13	2368400	2235100	2581400	862810	854470	812910	985020	663130	352450	830040	659650	912130	2.01316	1.89985	2.19421	0.733396	0.726307	0.69098	0.837275	0.563666	0.299585	0.705541	0.560708	0.775318	0.352154	2.19625e-05	0.278445	0.0107876	0.334287	0.000463247
O75581	Low-density lipoprotein receptor-related protein 6 OS=Homo sapiens OX=9606 GN=LRP6 PE=1 SV=2	LRP6	180.43	2.6	3	2	0	0	0	0	29240	0	39525	0	0	0	0	0					0.850433		1.14957
O75582	Ribosomal protein S6 kinase alpha-5 OS=Homo sapiens OX=9606 GN=RPS6KA5 PE=1 SV=1	RPS6KA5	89.864	10.6	13	13	83736	89169	96350	123530	113080	131290	108160	106260	117290	119290	133960	122700	0.74719	0.795669	0.859747	1.10228	1.00903	1.17152	0.965129	0.948175	1.0466	1.06444	1.19535	1.09487	1.36636	0.00628212	1.23195	0.0145138	1.39626	0.00335618
O75592	E3 ubiquitin-protein ligase MYCBP2 OS=Homo sapiens OX=9606 GN=MYCBP2 PE=1 SV=4	MYCBP2	513.63	11.1	5	5	39388	54682	61083	136770	104540	109510	135930	125640	158420	129320	209900	131640	0.338379	0.469769	0.524759	1.17498	0.898095	0.940792	1.16776	1.07936	1.36097	1.11098	1.80323	1.13091	2.26112	0.00607382	2.70694	0.00244752	3.03481	0.00593057
O75600	2-amino-3-ketobutyrate coenzyme A ligase, mitochondrial OS=Homo sapiens OX=9606 GN=GCAT PE=1 SV=1	GCAT	45.285	25.8	18	18	3319600	3290500	3526100	2096600	1992700	2125400	2291800	1702200	1476700	1946700	1573200	1870000	1.46391	1.45108	1.55497	0.92458	0.878761	0.93728	1.01066	0.750653	0.65121	0.858475	0.693766	0.824651	0.613119	7.52115e-05	0.539719	0.00850201	0.531748	0.000767339
O75607	Nucleoplasmin-3 OS=Homo sapiens OX=9606 GN=NPM3 PE=1 SV=3	NPM3	19.343	60.1	14	14	60676	59180	64612	42771	36550	39074	60768	59559	53861	37210	37466	39767	1.23097	1.20062	1.31082	0.867721	0.741512	0.792718	1.23284	1.20831	1.09271	0.754902	0.760096	0.806777	0.641819	0.00106373	0.944272	0.271719	0.620395	0.000142498
O75608	Acyl-protein thioesterase 1 OS=Homo sapiens OX=9606 GN=LYPLA1 PE=1 SV=1	LYPLA1	24.669	39.1	18	17	365890	392920	323980	230910	188500	189640	246040	197260	166160	178280	141580	192650	1.5604	1.67568	1.38167	0.984757	0.803892	0.808754	1.04928	0.841251	0.708619	0.760307	0.603793	0.821591	0.562482	0.00271635	0.562861	0.00995819	0.473324	0.00224599
O75616	GTPase Era, mitochondrial OS=Homo sapiens OX=9606 GN=ERAL1 PE=1 SV=2	ERAL1	48.349	31.8	9	7	134120	140940	129890	174530	190820	178360	148980	163000	147410	155150	180140	187410	0.833583	0.87597	0.807293	1.08474	1.18598	1.10854	0.925941	1.01308	0.916183	0.964288	1.11961	1.16479	1.34266	0.00119825	1.13444	0.0341674	1.29078	0.0153689
O75629	Protein CREG1 OS=Homo sapiens OX=9606 GN=CREG1 PE=1 SV=1	CREG1	24.074	9.5	13	13	167090	164360	250360	566360	638360	627410	469090	493440	640770	428380	646620	524880	0.356959	0.351127	0.534851	1.20993	1.36375	1.34035	1.00213	1.05415	1.36889	0.915159	1.38139	1.12131	3.14902	0.00122034	2.75571	0.00367984	2.74983	0.0050131
O75643	U5 small nuclear ribonucleoprotein 200 kDa helicase OS=Homo sapiens OX=9606 GN=SNRNP200 PE=1 SV=2	SNRNP200	244.5	55.6	5	5	0	0	22711	39626	28813	26743	24404	0	38705	20996	30974	34053			0.765468	1.33558	0.971134	0.901365	0.82253		1.30454	0.707664	1.04397	1.14775	1.397		1.38939		1.26257
O75648	Mitochondrial tRNA-specific 2-thiouridylase 1 OS=Homo sapiens OX=9606 GN=TRMU PE=1 SV=2	TRMU	47.744	13.1	6	6	120070	101780	123120	85428	77926	70312	115140	112410	118750	71985	80002	70105	1.25615	1.0648	1.28806	0.893732	0.815248	0.735591	1.20457	1.17601	1.24234	0.753094	0.836966	0.733426	0.677352	0.00900354	1.00386	0.914153	0.643801	0.00368586
O75663	TIP41-like protein OS=Homo sapiens OX=9606 GN=TIPRL PE=1 SV=2	TIPRL	31.444	39	3	3	0	0	13150	13689	60201	45460	26518	30629	29833	36439	36606	35067			0.401414	0.417867	1.83768	1.3877	0.809483	0.934974	0.910675	1.11233	1.11743	1.07045	3.02535		2.20482		2.74048
O75665	Oral-facial-digital syndrome 1 protein OS=Homo sapiens OX=9606 GN=OFD1 PE=1 SV=1	OFD1	116.67	26.8	3	3	4663100	4977300	4771000	2472000	2049400	1948700	1603200	1351600	921860	1585000	922190	1122400	1.97117	2.10399	2.01679	1.04496	0.866317	0.82375	0.677701	0.571345	0.389686	0.670007	0.389826	0.474458	0.448957	0.000422036	0.269	0.00124764	0.251855	0.000917525
O75674	TOM1-like protein 1 OS=Homo sapiens OX=9606 GN=TOM1L1 PE=1 SV=2	TOM1L1	52.988	7.6	9	9	469510	468770	447220	275380	286210	271500	358710	323800	244680	349810	269320	361680	1.36532	1.36317	1.3005	0.800797	0.83229	0.789514	1.04312	0.941601	0.711522	1.01724	0.783174	1.05175	0.601292	2.23952e-05	0.66921	0.0230294	0.707911	0.0201446
O75676	Ribosomal protein S6 kinase alpha-4 OS=Homo sapiens OX=9606 GN=RPS6KA4 PE=1 SV=1	RPS6KA4	85.605	8.9	3	3	1820800	1934000	1694000	2685100	2653700	2768200	3323400	3171000	3115500	2545200	3428800	2934300	0.681225	0.723577	0.633784	1.00459	0.992842	1.03568	1.2434	1.18638	1.16562	0.952248	1.28283	1.09782	1.48785	0.000587043	1.76367	0.000187015	1.63491	0.00671734
O75683	Surfeit locus protein 6 OS=Homo sapiens OX=9606 GN=SURF6 PE=1 SV=3	SURF6	41.45	18.8	4	2	0	0	37494	23391	0	0	0	0	0	0	0	0			1.23163	0.768367									0.62386
O75688	Protein phosphatase 1B OS=Homo sapiens OX=9606 GN=PPM1B PE=1 SV=1	PPM1B	52.642	15	2	2	44622	0	95545	77455	63950	90904	59970	51811	75862	68617	98883	65205	0.619106		1.32563	1.07465	0.887271	1.26124	0.832051	0.718849	1.05254	0.952023	1.37195	0.904684	1.10492	0.747086	0.892474	0.872627	1.1068	0.672084
O75691	Small subunit processome component 20 homolog OS=Homo sapiens OX=9606 GN=UTP20 PE=1 SV=3	UTP20	318.38	28.4	10	10	737980	714390	726160	544290	642850	577420	615720	666320	676330	612760	652560	585090	1.1424	1.10589	1.12411	0.842568	0.995141	0.893854	0.953143	1.03147	1.04697	0.948561	1.01017	0.905727	0.809977	0.0126981	0.898941	0.0247645	0.849385	0.00761853
O75694	Nuclear pore complex protein Nup155 OS=Homo sapiens OX=9606 GN=NUP155 PE=1 SV=1	NUP155	155.2	35.7	5	5	0	16223	19312	25440	26196	26929	28317	29388	39094	31795	41226	38127		0.554121	0.65963	0.868941	0.894764	0.919801	0.96721	1.00379	1.33531	1.08601	1.40814	1.30229	1.47395	0.129169	1.81603	0.0276378	2.08523	0.00855192
O75695	Protein XRP2 OS=Homo sapiens OX=9606 GN=RP2 PE=1 SV=4	RP2	39.641	7.7	46	46	355410	370220	380320	386030	409450	415200	444220	457710	466460	448670	479570	467060	0.839498	0.87448	0.898337	0.911824	0.967144	0.980726	1.04927	1.08114	1.1018	1.05978	1.13277	1.10322	1.0947	0.03856	1.2373	0.000930465	1.26163	0.0010913
O75712	Gap junction beta-3 protein OS=Homo sapiens OX=9606 GN=GJB3 PE=1 SV=1	GJB3	30.818	58.7	24	24	303810	390460	336380	324680	317200	357840	350630	414190	413040	392060	371850	352470	0.843017	1.08345	0.933393	0.900927	0.880172	0.99294	0.972934	1.1493	1.14611	1.08789	1.03182	0.97804	0.96999	0.761837	1.14283	0.211048	1.08318	0.346469
O75717	WD repeat and HMG-box DNA-binding protein 1 OS=Homo sapiens OX=9606 GN=WDHD1 PE=1 SV=1	WDHD1	125.97	25.2	26	26	380130	389920	399310	251620	282110	268550	405570	391960	388260	285590	324560	297750	1.12206	1.15096	1.17868	0.742729	0.832729	0.792703	1.19716	1.15698	1.14606	0.843002	0.958033	0.878895	0.686085	0.00046904	1.01405	0.511612	0.776408	0.00321201
O75718	Cartilage-associated protein OS=Homo sapiens OX=9606 GN=CRTAP PE=1 SV=1	CRTAP	46.561	36.2	3	3	0	0	23811	32928	0	31091	56714	0	49128	38197	54868	105400			0.485769	0.671765		0.634289	1.15702		1.00226	0.779258	1.11936	2.15027	1.34432		2.22254		2.77834
O75746	Calcium-binding mitochondrial carrier protein Aralar1 OS=Homo sapiens OX=9606 GN=SLC25A12 PE=1 SV=2	SLC25A12	74.761	46.6	8	8	156230	144060	208900	173520	175750	164580	170720	157490	182090	168020	193310	138320	0.922169	0.850334	1.23306	1.02423	1.03739	0.971456	1.0077	0.929606	1.07481	0.991761	1.14104	0.816453	1.00915	0.858518	1.00218	0.916162	0.981264	0.923783
O75751	Solute carrier family 22 member 3 OS=Homo sapiens OX=9606 GN=SLC22A3 PE=1 SV=1	SLC22A3	61.279	3.4	3	2	0	0	0	0	29240	0	39525	0	0	0	0	0					0.850433		1.14957
O75764	Transcription elongation factor A protein 3 OS=Homo sapiens OX=9606 GN=TCEA3 PE=1 SV=2	TCEA3	38.971	29.3	8	8	160670	176920	149840	130640	135890	129650	156190	153610	153930	132030	137710	125930	1.10616	1.21803	1.03159	0.89941	0.935554	0.892594	1.07531	1.05755	1.05975	0.908979	0.948084	0.866983	0.812794	0.0151299	0.951378	0.381971	0.811747	0.0193359
O75781	Paralemmin-1 OS=Homo sapiens OX=9606 GN=PALM PE=1 SV=2	PALM	42.075	13.7	7	7	31210	31442	31894	0	15758	0	25882	23969	24144	0	0	0	1.18541	1.19422	1.21139		0.598517		0.983044	0.910385	0.917032				0.500011		0.782635	0.000628591
O75787	Renin receptor OS=Homo sapiens OX=9606 GN=ATP6AP2 PE=1 SV=2	ATP6AP2	39.008	26.9	10	10	88596	85225	84836	116120	129230	118520	158450	125380	171870	109590	162390	166150	0.701122	0.674445	0.671367	0.918939	1.02269	0.937932	1.25393	0.99222	1.36013	0.867263	1.28511	1.31486	1.40677	0.000664875	1.76179	0.00428913	1.69386	0.0198525
O75792	Ribonuclease H2 subunit A OS=Homo sapiens OX=9606 GN=RNASEH2A PE=1 SV=2	RNASEH2A	33.395	19.1	6	6	250650	262740	293140	249820	258520	188530	270020	166900	212470	250980	224140	232430	1.05155	1.10227	1.22981	1.04807	1.08457	0.790941	1.13282	0.700196	0.891377	1.05294	0.940336	0.975115	0.864035	0.235921	0.805165	0.185669	0.877277	0.0853788
O75794	Cell division cycle protein 123 homolog OS=Homo sapiens OX=9606 GN=CDC123 PE=1 SV=1	CDC123	39.134	14.6	2	2	0	0	220860	63095	0	0	0	58529	0	0	0	0			1.93463	0.552683				0.512687					0.285679		0.265005
O75815	Breast cancer anti-estrogen resistance protein 3 OS=Homo sapiens OX=9606 GN=BCAR3 PE=1 SV=1	BCAR3	92.565	3.4	5	5	94253	77742	82545	70625	65186	63097	78702	74914	85953	68849	63646	68024	1.2658	1.04406	1.10856	0.948479	0.875434	0.847379	1.05695	1.00608	1.15433	0.924628	0.854752	0.913548	0.781441	0.020784	0.941184	0.444986	0.78777	0.0189559
O75818	Ribonuclease P protein subunit p40 OS=Homo sapiens OX=9606 GN=RPP40 PE=1 SV=3	RPP40	41.833	41.3	92	92	1169000	1211200	1224600	931840	902070	913200	1136400	1140700	1170800	901570	915600	927890	1.11823	1.15859	1.17141	0.891367	0.86289	0.873536	1.08704	1.09116	1.11995	0.862411	0.875832	0.887588	0.76207	8.79816e-05	0.956475	0.0580476	0.761501	7.51795e-05
O75822	Eukaryotic translation initiation factor 3 subunit J OS=Homo sapiens OX=9606 GN=EIF3J PE=1 SV=2	EIF3J	29.062	34.9	10	10	264980	267190	267430	266670	214890	222330	221560	268220	300900	299860	250910	295780	1.01243	1.02087	1.02179	1.01889	0.821047	0.849474	0.846532	1.02481	1.14967	1.1457	0.958672	1.13011	0.880303	0.120345	0.988844	0.841411	1.05872	0.400789
O75828	Carbonyl reductase [NADPH] 3 OS=Homo sapiens OX=9606 GN=CBR3 PE=1 SV=3	CBR3	30.85	27.4	2	2	324490	220650	276520	117020	170610	143560	167790	206230	141860	193470	146790	139270	1.73195	1.17771	1.47591	0.62459	0.910624	0.766246	0.895573	1.10074	0.757172	1.03264	0.783486	0.743348	0.524779	0.0145531	0.627851	0.0404645	0.583611	0.0238613
O75832	26S proteasome non-ATPase regulatory subunit 10 OS=Homo sapiens OX=9606 GN=PSMD10 PE=1 SV=1	PSMD10	24.428	39.4	6	6	105490	220200	85755	80078	92962	78486	92690	62429	112320	94265	98793	78223	1.05342	2.1989	0.856343	0.799653	0.928312	0.783756	0.925596	0.623412	1.12162	0.941324	0.98654	0.781129	0.611324	0.23284	0.649999	0.326672	0.659337	0.319001
O75843	AP-1 complex subunit gamma-like 2 OS=Homo sapiens OX=9606 GN=AP1G2 PE=1 SV=1	AP1G2	87.116	4.7	2	2	81760	59561	66448	175990	151070	142790	143930	155990	174110	143500	178060	152910	0.603351	0.439532	0.490355	1.29872	1.11483	1.05372	1.06214	1.15113	1.28485	1.05896	1.314	1.1284	2.26141	0.00184102	2.28152	0.00154038	2.28364	0.00181544
O75844	CAAX prenyl protease 1 homolog OS=Homo sapiens OX=9606 GN=ZMPSTE24 PE=1 SV=2	ZMPSTE24	54.812	27.2	7	5	640850	598930	599530	677890	663020	646360	749070	734690	807160	770270	780070	787810	0.909475	0.849983	0.850835	0.962041	0.940938	0.917294	1.06306	1.04265	1.1455	1.09314	1.10705	1.11804	1.08044	0.0416966	1.24553	0.00382084	1.27121	0.000498804
O75874	Isocitrate dehydrogenase [NADP] cytoplasmic OS=Homo sapiens OX=9606 GN=IDH1 PE=1 SV=2	IDH1	46.659	48.1	38	38	190100	183120	186530	107930	108050	117720	158860	158990	168960	108350	110810	110850	1.33382	1.28485	1.30878	0.757284	0.758126	0.825975	1.11463	1.11554	1.1855	0.760231	0.777491	0.777772	0.596159	7.25239e-05	0.869692	0.00374523	0.589567	2.30998e-06
O75879	Glutamyl-tRNA(Gln) amidotransferase subunit B, mitochondrial OS=Homo sapiens OX=9606 GN=GATB PE=1 SV=1	GATB	61.863	7.7	37	37	430240	415540	424000	308790	296160	305010	370220	394490	388930	298850	304440	294310	1.22026	1.17856	1.20256	0.875797	0.839976	0.865076	1.05003	1.11886	1.10309	0.847605	0.86346	0.834729	0.716628	3.11679e-05	0.908535	0.0114359	0.706894	1.59571e-05
O75880	Protein SCO1 homolog, mitochondrial OS=Homo sapiens OX=9606 GN=SCO1 PE=1 SV=1	SCO1	33.814	24.6	4	4	111540	120000	122100	176600	196480	194350	251980	269090	311610	322300	340140	283920	0.495713	0.533312	0.542645	0.784857	0.873209	0.863743	1.11987	1.19591	1.38488	1.43239	1.51167	1.26182	1.60454	0.0004181	2.3546	0.000240778	2.67605	8.3103e-05
O75882	Attractin OS=Homo sapiens OX=9606 GN=ATRN PE=1 SV=2	ATRN	158.54	10.8	21	21	176440	191710	164720	108150	94429	99536	195050	163930	170820	103600	100140	120860	1.25328	1.36175	1.17004	0.768209	0.670746	0.707022	1.38547	1.16442	1.21336	0.735889	0.711312	0.85849	0.566958	0.000655925	0.994239	0.927355	0.609154	0.00238144
O75884	Serine hydrolase RBBP9 OS=Homo sapiens OX=9606 GN=RBBP9 PE=1 SV=2	RBBP9	21	10.8	6	6	164210	193390	156320	143720	134490	148880	117680	86247	107860	90581	80546	107100	1.28706	1.51577	1.22522	1.12646	1.05412	1.16691	0.922363	0.675995	0.845395	0.709964	0.631311	0.839438	0.831044	0.0623701	0.606684	0.0110642	0.541382	0.0041708
O75891	Cytosolic 10-formyltetrahydrofolate dehydrogenase OS=Homo sapiens OX=9606 GN=ALDH1L1 PE=1 SV=2	ALDH1L1	98.828	4	7	4	136100	116610	153000	120310	147300	131700	196040	190750	188540	181420	227940	219520	0.812849	0.696446	0.913783	0.718544	0.87974	0.78657	1.17084	1.13924	1.12604	1.08352	1.36136	1.31107	0.984225	0.899424	1.41808	0.0110801	1.55007	0.0141751
O75907	Diacylglycerol O-acyltransferase 1 OS=Homo sapiens OX=9606 GN=DGAT1 PE=1 SV=2	DGAT1	55.278	15	8	8	160670	176920	149840	130640	135890	129650	156190	153610	153930	132030	137710	125930	1.10616	1.21803	1.03159	0.89941	0.935554	0.892594	1.07531	1.05755	1.05975	0.908979	0.948084	0.866983	0.812794	0.0151299	0.951378	0.381971	0.811747	0.0193359
O75909	Cyclin-K OS=Homo sapiens OX=9606 GN=CCNK PE=1 SV=2	CCNK	64.239	17.4	4	4	189470	198580	102410	144080	109830	0	130160	270930	233120	156500	118790	71920	1.20766	1.26573	0.65275	0.91835	0.700045		0.829626	1.72688	1.48588	0.997514	0.757155	0.45841	0.776547	0.507549	1.29309	0.459599	0.707927	0.321267
O75911	Short-chain dehydrogenase/reductase 3 OS=Homo sapiens OX=9606 GN=DHRS3 PE=1 SV=2	DHRS3	33.548	39.4	2	2	29669	32145	24411	25265	20832	0	27735	22996	24582	23653	25401	0	1.15583	1.25229	0.950995	0.984265	0.811566		1.08049	0.89587	0.957657	0.921465	0.989563		0.801919	0.185038	0.873447	0.251575	0.85336	0.25518
O75915	PRA1 family protein 3 OS=Homo sapiens OX=9606 GN=ARL6IP5 PE=1 SV=1	ARL6IP5	21.614	21.3	4	4	392840	433150	406490	466020	428130	466230	429420	475770	520820	464570	508640	494030	0.859276	0.947447	0.889133	1.01935	0.936467	1.0198	0.939288	1.04067	1.13921	1.01617	1.11257	1.08061	1.10377	0.0702964	1.15702	0.0837303	1.19048	0.01119
O75925	E3 SUMO-protein ligase PIAS1 OS=Homo sapiens OX=9606 GN=PIAS1 PE=1 SV=2	PIAS1	71.835	4.3	3	3	52764	0	48169	0	35817	0	0	36487	25259	33057	0	34369	1.38893		1.26798		0.942829			0.960466	0.664905	0.870176		0.904713	0.709718		0.611752	0.205086	0.668027	0.0411609
O75928	E3 SUMO-protein ligase PIAS2 OS=Homo sapiens OX=9606 GN=PIAS2 PE=1 SV=3	PIAS2	68.24	8.7	12	12	257990	273500	290680	108630	163480	137560	169170	165510	106430	177080	142420	155110	1.44158	1.52825	1.62424	0.606996	0.913483	0.768649	0.945277	0.924826	0.594703	0.989476	0.795805	0.866714	0.498279	0.00453875	0.536519	0.0142283	0.577265	0.00156277
O75934	Pre-mRNA-splicing factor SPF27 OS=Homo sapiens OX=9606 GN=BCAS2 PE=1 SV=1	BCAS2	26.131	43.6	19	19	4604100	4747500	4613800	2757400	2521100	2437600	2806700	2284000	1946800	2371000	1899500	2501600	1.55671	1.60519	1.55999	0.932313	0.852417	0.824184	0.948982	0.77225	0.658238	0.801666	0.642246	0.845823	0.552516	9.84019e-05	0.503924	0.00281007	0.48492	0.0010002
O75935	Dynactin subunit 3 OS=Homo sapiens OX=9606 GN=DCTN3 PE=1 SV=1	DCTN3	21.119	33.9	32	21	1331500	1222200	1395800	2686100	4102600	4372200	3387500	4245100	3450300	3980000	3555900	3347700	0.430942	0.395567	0.451753	0.869361	1.32781	1.41507	1.09637	1.37393	1.1167	1.28813	1.15087	1.08349	2.8259	0.00296691	2.80615	0.000234512	2.75569	9.26083e-05
O75937	DnaJ homolog subfamily C member 8 OS=Homo sapiens OX=9606 GN=DNAJC8 PE=1 SV=2	DNAJC8	29.841	24.5	11	11	0	39978	43541	39124	36047	31782	0	38066	43912	55302	45512	42870		0.9607	1.04632	0.940178	0.866235	0.763744		0.914753	1.05524	1.32895	1.09369	1.0302	0.853722	0.15229	0.981549	0.834705	1.14692	0.29481
O75940	Survival of motor neuron-related-splicing factor 30 OS=Homo sapiens OX=9606 GN=SMNDC1 PE=1 SV=1	SMNDC1	26.711	34.5	5	5	216350	224320	263470	499070	415960	399730	342180	504330	455910	469310	547910	433000	0.544101	0.564145	0.662604	1.25512	1.0461	1.00529	0.860552	1.26835	1.14657	1.18027	1.37795	1.08896	1.86719	0.00240587	1.84966	0.00986276	2.05956	0.00142014
O75954	Tetraspanin-9 OS=Homo sapiens OX=9606 GN=TSPAN9 PE=1 SV=1	TSPAN9	26.779	24.7	4	4	52320	0	50092	0	0	0	61268	68185	0	0	0	0	0.902594		0.864158				1.05696	1.17629							1.26404	0.106562
O75955	Flotillin-1 OS=Homo sapiens OX=9606 GN=FLOT1 PE=1 SV=3	FLOT1	47.355	72.8	13	13	106650	102920	126390	82399	122010	111000	115450	134410	169490	96982	117660	86298	0.933031	0.900399	1.10573	0.72087	1.06741	0.971087	1.01002	1.17589	1.48279	0.84845	1.02935	0.754981	0.938829	0.617405	1.24821	0.172062	0.895761	0.359185
O75962	Triple functional domain protein OS=Homo sapiens OX=9606 GN=TRIO PE=1 SV=2	TRIO	346.9	3	23	22	610100	594520	596570	636320	580170	571900	561270	678370	658300	748150	650360	662990	0.969821	0.945055	0.948314	1.0115	0.922244	0.909098	0.892201	1.07834	1.04644	1.18927	1.03382	1.0539	0.992894	0.823465	1.05371	0.455524	1.14452	0.0405175
O75964	ATP synthase subunit g, mitochondrial OS=Homo sapiens OX=9606 GN=ATP5MG PE=1 SV=3	ATP5MG	11.428	47.6	6	6	583500	615560	456880	485160	342360	363110	190620	122310	85946	127870	82900	198360	1.91595	2.02122	1.50019	1.59305	1.12416	1.19229	0.625911	0.401612	0.282208	0.419868	0.272207	0.651326	0.719006	0.0778744	0.240876	0.00407754	0.247068	0.0056229
O75970	Multiple PDZ domain protein OS=Homo sapiens OX=9606 GN=MPDZ PE=1 SV=2	MPDZ	221.62	6.8	5	5	244320	233680	260390	382990	406030	409100	366370	413060	469140	473640	457850	444600	0.642782	0.61479	0.685061	1.00761	1.06823	1.0763	0.963884	1.08672	1.23426	1.2461	1.20456	1.1697	1.62261	0.000211022	1.69094	0.00260722	1.86364	6.78247e-05
O75976	Carboxypeptidase D OS=Homo sapiens OX=9606 GN=CPD PE=1 SV=2	CPD	152.93	32.6	16	16	88495	48366	101330	44033	49038	22648	36886	0	28143	27744	29689	0	1.85769	1.0153	2.12712	0.924341	1.02941	0.475427	0.774311		0.590778	0.582402	0.623231		0.485824	0.093369	0.409518	0.0706032	0.361682	0.0460036
O76003	Glutaredoxin-3 OS=Homo sapiens OX=9606 GN=GLRX3 PE=1 SV=2	GLRX3	37.432	37.3	3	3	849720	853120	894600	517840	517370	469950	585980	622910	444400	571740	479580	585430	1.3793	1.38482	1.45215	0.840577	0.839814	0.76284	0.951184	1.01113	0.721366	0.928069	0.778472	0.950291	0.579478	0.000112215	0.636507	0.0117701	0.63014	0.00201863
O76021	Ribosomal L1 domain-containing protein 1 OS=Homo sapiens OX=9606 GN=RSL1D1 PE=1 SV=3	RSL1D1	54.972	36.1	5	3	168070	165520	168120	90096	84569	82824	116450	78998	90786	92059	76664	114240	1.51825	1.49522	1.5187	0.813878	0.76395	0.748187	1.05195	0.713625	0.820111	0.83161	0.69254	1.03198	0.513223	1.32911e-05	0.570517	0.00721021	0.563997	0.00708841
O76024	Wolframin OS=Homo sapiens OX=9606 GN=WFS1 PE=1 SV=2	WFS1	100.29	15.7	6	6	752940	757690	726980	571930	569210	540520	594010	604230	579270	686980	582430	637820	1.18823	1.19572	1.14726	0.902571	0.898279	0.853003	0.937416	0.953544	0.914155	1.08413	0.919141	1.00655	0.751543	0.000209926	0.794379	0.000204963	0.852351	0.0306839
O76031	ATP-dependent Clp protease ATP-binding subunit clpX-like, mitochondrial OS=Homo sapiens OX=9606 GN=CLPX PE=1 SV=2	CLPX	69.223	53.1	7	7	170690	172000	164340	105600	93327	86110	173970	153280	172380	91255	90595	92587	1.30786	1.31789	1.2592	0.809126	0.715088	0.65979	1.33299	1.17446	1.32081	0.699212	0.694155	0.709418	0.56217	0.000685465	0.985405	0.727159	0.541264	2.41157e-06
O76041	Nebulette OS=Homo sapiens OX=9606 GN=NEBL PE=1 SV=1	NEBL	116.45	3.5	2	2	0	63616	0	0	0	0	0	29385	0	0	0	0		1.36807						0.631929							0.461912
O76054	SEC14-like protein 2 OS=Homo sapiens OX=9606 GN=SEC14L2 PE=1 SV=1	SEC14L2	46.145	13.6	3	3	0	0	0	188150	0	0	122530	0	0	0	0	0				1.21121			0.788786
O76062	Delta(14)-sterol reductase TM7SF2 OS=Homo sapiens OX=9606 GN=TM7SF2 PE=1 SV=3	TM7SF2	46.405	12.4	4	4	200170	223220	242230	212330	196260	155260	259060	112450	251340	162570	127510	224030	1.01505	1.13193	1.22833	1.07671	0.995221	0.787313	1.31368	0.570226	1.27453	0.824381	0.646594	1.13604	0.847105	0.190865	0.935744	0.664625	0.772378	0.176995
O76070	Gamma-synuclein OS=Homo sapiens OX=9606 GN=SNCG PE=1 SV=2	SNCG	13.331	23.6	24	13	590140	440830	405240	429510	450010	271360	383620	572130	673950	381150	256140	418630	1.34308	1.00327	0.922273	0.977509	1.02416	0.61758	0.873069	1.30209	1.53382	0.867448	0.582941	0.952747	0.801331	0.304063	1.13472	0.606794	0.735213	0.16963
O76071	Probable cytosolic iron-sulfur protein assembly protein CIAO1 OS=Homo sapiens OX=9606 GN=CIAO1 PE=1 SV=1	CIAO1	37.84	34.5	9	9	75166	57367	88920	54742	77751	74656	78851	64443	88544	78221	93550	67981	1.002	0.76473	1.18535	0.729738	1.03646	0.995201	1.05112	0.859057	1.18033	1.04272	1.24707	0.90622	0.935408	0.729824	1.04689	0.752527	1.08263	0.611131
O76075	DNA fragmentation factor subunit beta OS=Homo sapiens OX=9606 GN=DFFB PE=1 SV=1	DFFB	39.109	27.2	18	18	195030	195610	177580	158230	147930	154550	186990	178080	183880	157470	146880	143190	1.15549	1.15893	1.05211	0.937465	0.87644	0.915662	1.10786	1.05507	1.08943	0.932962	0.87022	0.848357	0.810795	0.00500781	0.966087	0.387961	0.787617	0.00499537
O76080	AN1-type zinc finger protein 5 OS=Homo sapiens OX=9606 GN=ZFAND5 PE=1 SV=1	ZFAND5	23.132	17.8	5	2	0	0	0	99656	111070	0	85810	0	0	0	159110	130380				0.850269	0.947654		0.732135				1.35753	1.11241
O76094	Signal recognition particle subunit SRP72 OS=Homo sapiens OX=9606 GN=SRP72 PE=1 SV=3	SRP72	74.605	31.9	5	5	914990	987970	977020	679850	583260	649650	685940	526180	509200	543010	456330	563970	1.35934	1.46776	1.45149	1.01001	0.86651	0.965141	1.01905	0.78171	0.756484	0.806713	0.677938	0.837852	0.664157	0.00132609	0.597685	0.00578035	0.54282	0.000900982
O76095	Protein JTB OS=Homo sapiens OX=9606 GN=JTB PE=1 SV=1	JTB	16.358	8.9	7	7	139630	100330	126960	175400	147350	160820	186540	196160	224590	248200	214600	199320	0.790396	0.567932	0.718675	0.992877	0.834096	0.910345	1.05594	1.11039	1.27132	1.40497	1.21477	1.12828	1.31792	0.0623991	1.6551	0.0106349	1.80454	0.00713467
O77932	Decapping and exoribonuclease protein OS=Homo sapiens OX=9606 GN=DXO PE=1 SV=2	DXO	44.928	14.1	17	16	287940	316020	259780	114670	116110	123670	168960	103780	86324	121540	90723	79389	1.84882	2.02912	1.66801	0.736281	0.745527	0.794069	1.08487	0.666358	0.554275	0.780392	0.58252	0.509746	0.410367	0.000131458	0.415708	0.0116859	0.337662	0.00134529
O94760	N(G),N(G)-dimethylarginine dimethylaminohydrolase 1 OS=Homo sapiens OX=9606 GN=DDAH1 PE=1 SV=3	DDAH1	31.121	26.7	5	5	1383400	1328500	1431300	1494200	825730	821120	885190	738220	719480	473440	596720	1060300	1.41192	1.35589	1.46081	1.52501	0.842754	0.838049	0.903439	0.753439	0.734313	0.483201	0.609022	1.08216	0.758122	0.186626	0.565478	0.00112189	0.514206	0.0395745
O94761	ATP-dependent DNA helicase Q4 OS=Homo sapiens OX=9606 GN=RECQL4 PE=1 SV=2	RECQL4	133.07	6.3	4	4	202130	232010	202460	175040	154960	154050	165690	181950	157260	196300	166080	203770	1.1067	1.2703	1.10851	0.958379	0.848437	0.843455	0.907186	0.996213	0.86103	1.07478	0.909322	1.11568	0.760368	0.0114548	0.79312	0.0207719	0.889334	0.200385
O94763	Unconventional prefoldin RPB5 interactor 1 OS=Homo sapiens OX=9606 GN=URI1 PE=1 SV=3	URI1	59.832	17.2	10	10	75727	58060	95445	128330	132720	130050	0	110550	168330	101440	180330	111870	0.64431	0.493993	0.812077	1.09187	1.12922	1.10651		0.940595	1.43221	0.863084	1.53431	0.951826	1.70613	0.0182625	1.82488	0.0899334	1.71721	0.0819018
O94766	Galactosylgalactosylxylosylprotein 3-beta-glucuronosyltransferase 3 OS=Homo sapiens OX=9606 GN=B3GAT3 PE=1 SV=2	B3GAT3	37.121	38.5	4	4	52320	0	50092	0	0	0	61268	68185	0	0	0	0	0.902594		0.864158				1.05696	1.17629							1.26404	0.106562
O94776	Metastasis-associated protein MTA2 OS=Homo sapiens OX=9606 GN=MTA2 PE=1 SV=1	MTA2	75.022	37.3	22	22	25024	22197	0	201920	230350	279160	97685	159420	416300	100690	210460	157060	0.144856	0.128491		1.16885	1.33342	1.61596	0.565466	0.922829	2.40982	0.582861	1.21828	0.909167	10.044	0.000388128	9.50714	0.0331006	6.61019	0.00712134
O94782	Ubiquitin carboxyl-terminal hydrolase 1 OS=Homo sapiens OX=9606 GN=USP1 PE=1 SV=1	USP1	88.206	13.9	4	4	252120	322540	330330	197890	209990	233920	276470	301850	235050	242570	256470	277220	0.964616	1.23404	1.26385	0.757131	0.803426	0.894982	1.05778	1.15488	0.899306	0.928077	0.981259	1.06065	0.709179	0.0269515	0.898761	0.407156	0.857755	0.193627
O94788	Retinal dehydrogenase 2 OS=Homo sapiens OX=9606 GN=ALDH1A2 PE=1 SV=3	ALDH1A2	56.723	39.2	23	22	200180	195190	196380	211330	194840	207690	198810	191580	162820	165110	167000	164860	1.06489	1.03834	1.04467	1.1242	1.03648	1.10484	1.0576	1.01914	0.866144	0.878326	0.888381	0.876997	1.03736	0.234608	0.934871	0.314777	0.839831	3.52572e-05
O94804	Serine/threonine-protein kinase 10 OS=Homo sapiens OX=9606 GN=STK10 PE=1 SV=1	STK10	112.13	5.1	5	5	140160	153850	131400	58308	0	0	73038	62482	40375	20423	0	43950	1.74235	1.91254	1.63346	0.724837			0.907948	0.776725	0.501909	0.253882		0.54635	0.411189		0.413472	0.00763807	0.22698	0.149727
O94808	Glutamine--fructose-6-phosphate aminotransferase [isomerizing] 2 OS=Homo sapiens OX=9606 GN=GFPT2 PE=1 SV=3	GFPT2	76.93	31.4	7	7	694960	754960	719510	512060	492740	477840	544640	428690	440960	424660	368130	503330	1.31073	1.4239	1.35704	0.965774	0.929336	0.901233	1.02722	0.808534	0.831676	0.800933	0.694314	0.949309	0.683424	0.000261332	0.651918	0.00545466	0.597447	0.00503223
O94813	Slit homolog 2 protein OS=Homo sapiens OX=9606 GN=SLIT2 PE=1 SV=1	SLIT2	169.87	7.6	3	3	996610	940250	922860	652860	607390	591210	1027000	1038500	973350	625680	569810	591500	1.25399	1.18307	1.16119	0.821464	0.764251	0.743893	1.29223	1.3067	1.22472	0.787265	0.716966	0.744258	0.647427	0.000318121	1.06264	0.11739	0.624883	0.00019177
O94817	Ubiquitin-like protein ATG12 OS=Homo sapiens OX=9606 GN=ATG12 PE=1 SV=1	ATG12	15.113	12.1	9	8	440320	301200	505770	935340	1192300	1373800	1057600	1289700	1670300	995260	1510200	1130300	0.426044	0.291435	0.489372	0.905015	1.15364	1.32926	1.02331	1.24789	1.61615	0.962993	1.46124	1.09365	2.80724	0.00550304	3.22106	0.00448443	2.91493	0.00554547
O94822	E3 ubiquitin-protein ligase listerin OS=Homo sapiens OX=9606 GN=LTN1 PE=1 SV=6	LTN1	200.55	7.9	33	33	65307	55867	67771	92020	94798	86862	74565	84755	105680	98500	97732	88642	0.77401	0.662128	0.803213	1.09061	1.12353	1.02948	0.883734	1.0045	1.2525	1.16741	1.15831	1.05057	1.44846	0.00443267	1.40252	0.0482327	1.50771	0.00376048
O94826	Mitochondrial import receptor subunit TOM70 OS=Homo sapiens OX=9606 GN=TOMM70 PE=1 SV=1	TOMM70	67.454	54.1	9	9	211720	231500	255330	286410	283750	285620	180520	206900	252890	200860	264380	208800	0.885648	0.96839	1.06807	1.19808	1.18696	1.19478	0.755135	0.865485	1.05787	0.840219	1.10593	0.873433	1.22508	0.0190639	0.916627	0.448921	0.964913	0.711263
O94829	Importin-13 OS=Homo sapiens OX=9606 GN=IPO13 PE=1 SV=3	IPO13	108.19	6.4	4	4	270940	306730	322990	63408	67840	51978	163930	112280	109370	90550	90681	148490	1.80708	2.04579	2.15424	0.422911	0.452471	0.346677	1.09336	0.748872	0.729463	0.603939	0.604813	0.990381	0.203435	7.49248e-05	0.428108	0.00357972	0.366088	0.00396007
O94830	Phospholipase DDHD2 OS=Homo sapiens OX=9606 GN=DDHD2 PE=1 SV=2	DDHD2	81.031	12.7	3	3	102840	0	0	169940	156890	206560	0	0	166260	154150	0	156990	0.646427			1.0682	0.986171	1.29838			1.04507	0.968948		0.9868	1.72887		1.61669		1.51274
O94832	Unconventional myosin-Id OS=Homo sapiens OX=9606 GN=MYO1D PE=1 SV=2	MYO1D	116.2	38.7	5	5	208820	0	211700	263780	254850	0	0	0	466570	0	300090	0	0.734501		0.744632	0.927817	0.896407				1.64111		1.05553		1.23331	0.0289689	2.21901		1.42723
O94842	TOX high mobility group box family member 4 OS=Homo sapiens OX=9606 GN=TOX4 PE=1 SV=1	TOX4	66.194	15.3	12	12	538730	555030	510230	573300	567140	576260	603430	628290	651650	633990	612610	699590	0.904131	0.931486	0.8563	0.962148	0.95181	0.967116	1.01271	1.05444	1.09364	1.064	1.02812	1.1741	1.07027	0.0524008	1.17418	0.00837037	1.21334	0.0147222
O94851	[F-actin]-monooxygenase MICAL2 OS=Homo sapiens OX=9606 GN=MICAL2 PE=1 SV=1	MICAL2	126.69	20.9	20	19	2995100	3132900	3136300	2140400	1827600	1918100	1842600	1542200	1354200	1614700	1315200	1660400	1.4682	1.53575	1.53742	1.04923	0.895893	0.940257	0.903246	0.75599	0.663832	0.791529	0.644714	0.813932	0.635353	0.000753075	0.511534	0.00169974	0.495483	0.000706199
O94854	Uncharacterized protein KIAA0754 OS=Homo sapiens OX=9606 GN=KIAA0754 PE=2 SV=4	KIAA0754	135.15	2.1	2	2	61264	67523	65423	49582	39542	45253	53500	34722	0	39946	0	36494	1.24205	1.36894	1.32637	1.00521	0.801664	0.917447	1.08464	0.703945		0.809855		0.73987	0.691916	0.00658155	0.681391	0.307235	0.590392	0.00182511
O94855	Protein transport protein Sec24D OS=Homo sapiens OX=9606 GN=SEC24D PE=1 SV=2	SEC24D	113.01	8.6	24	24	336880	369470	321530	164800	128450	132120	178600	114130	110140	165520	117080	212410	1.71941	1.88575	1.64107	0.841127	0.6556	0.674331	0.911562	0.582511	0.562147	0.844802	0.597568	1.08413	0.413832	0.000563159	0.391943	0.00395197	0.481583	0.0129303
O94864	STAGA complex 65 subunit gamma OS=Homo sapiens OX=9606 GN=SUPT7L PE=1 SV=1	SUPT7L	46.192	4.3	4	4	200170	223220	242230	212330	196260	155260	259060	112450	251340	162570	127510	224030	1.01505	1.13193	1.22833	1.07671	0.995221	0.787313	1.31368	0.570226	1.27453	0.824381	0.646594	1.13604	0.847105	0.190865	0.935744	0.664625	0.772378	0.176995
O94868	F-BAR and double SH3 domains protein 2 OS=Homo sapiens OX=9606 GN=FCHSD2 PE=1 SV=3	FCHSD2	84.275	4.3	4	4	0	26329	29843	27644	0	20267	23193	29243	19090	23302	25659	23491		1.06139	1.20305	1.1144		0.817017	0.934972	1.17886	0.769569	0.939366	1.03438	0.946985	0.852934	0.462109	0.848893	0.363902	0.859883	0.0922305
O94874	E3 UFM1-protein ligase 1 OS=Homo sapiens OX=9606 GN=UFL1 PE=1 SV=2	UFL1	89.594	32.2	8	8	148300	144090	137830	84750	83815	83971	67291	86393	71805	100930	79986	80331	1.52169	1.47849	1.41426	0.869608	0.860014	0.861615	0.690464	0.886467	0.736781	1.03563	0.820726	0.824266	0.586993	1.60018e-05	0.524125	0.00111524	0.60724	0.00319215
O94876	Transmembrane and coiled-coil domains protein 1 OS=Homo sapiens OX=9606 GN=TMCC1 PE=1 SV=3	TMCC1	72.082	6	2	2	53933	0	0	0	0	0	48434	34964	44831	0	0	0	1.18429						1.06354	0.767756	0.98442						0.79252
O94880	PHD finger protein 14 OS=Homo sapiens OX=9606 GN=PHF14 PE=1 SV=2	PHF14	100.05	25.8	24	24	3416500	2232000	3315300	4532100	3702700	3657800	2143000	3945600	3952000	4850300	3610600	2123500	0.988347	0.645687	0.959071	1.31107	1.07114	1.05815	0.619941	1.14141	1.14326	1.40313	1.0445	0.614299	1.32674	0.12685	1.12013	0.724218	1.18079	0.667466
O94886	CSC1-like protein 1 OS=Homo sapiens OX=9606 GN=TMEM63A PE=1 SV=3	TMEM63A	92.125	3.8	3	3	5425400	4616700	4522200	3635000	3737400	3686800	4117000	4371600	5096100	3601000	3438200	4341000	1.28695	1.09512	1.0727	0.862253	0.886543	0.87454	0.976588	1.03698	1.20884	0.854188	0.81557	1.02972	0.759336	0.00944586	0.93274	0.457948	0.781376	0.0533969
O94887	FERM, ARHGEF and pleckstrin domain-containing protein 2 OS=Homo sapiens OX=9606 GN=FARP2 PE=1 SV=3	FARP2	119.89	5.9	3	3	44643	42461	0	0	0	14750	51207	40201	39569	0	0	0	1.15044	1.09421				0.380104	1.31959	1.03597	1.01968				0.338676		1.00246	0.97062
O94888	UBX domain-containing protein 7 OS=Homo sapiens OX=9606 GN=UBXN7 PE=1 SV=2	UBXN7	54.862	21.3	13	12	79600	90978	73642	100700	83032	78075	87697	79909	90055	84819	81132	100640	0.927128	1.05965	0.857733	1.17289	0.967101	0.909365	1.02144	0.930727	1.0489	0.987915	0.944971	1.17219	1.07201	0.531091	1.05504	0.476898	1.0916	0.388618
O94900	Thymocyte selection-associated high mobility group box protein TOX OS=Homo sapiens OX=9606 GN=TOX PE=1 SV=3	TOX	57.512	5.3	7	7	166140	161570	155780	125580	122450	109510	130600	140200	143120	135850	114030	130390	1.21921	1.18568	1.14319	0.921564	0.898595	0.803635	0.958403	1.02885	1.05028	0.99693	0.836805	0.956862	0.739498	0.00274829	0.856109	0.00957148	0.786511	0.0123814
O94901	SUN domain-containing protein 1 OS=Homo sapiens OX=9606 GN=SUN1 PE=1 SV=3	SUN1	90.063	34.9	17	17	2016200	2146300	2049200	1287700	1138500	1095800	1246900	1038700	868630	1026200	810160	1093400	1.52958	1.62828	1.55461	0.976906	0.863717	0.831322	0.945954	0.788004	0.658981	0.778521	0.614623	0.829502	0.566995	0.000399927	0.507789	0.00290502	0.471652	0.00123182
O94905	Erlin-2 OS=Homo sapiens OX=9606 GN=ERLIN2 PE=1 SV=1	ERLIN2	37.839	47.8	2	2	0	16904	22068	12982	0	0	24206	27972	22742	0	0	0		0.799407	1.04362	0.613932			1.14473	1.32282	1.07549				0.666222		1.2816	0.140254
O94906	Pre-mRNA-processing factor 6 OS=Homo sapiens OX=9606 GN=PRPF6 PE=1 SV=1	PRPF6	106.92	35.8	2	2	22513	16880	8450.7	137320	147530	156490	78054	141220	243410	165490	185700	104180	0.191976	0.143942	0.072062	1.17097	1.25804	1.33444	0.665593	1.20423	2.07564	1.41119	1.58353	0.888379	9.22462	0.0014305	9.67074	0.00692059	9.51787	0.0024903
O94907	Dickkopf-related protein 1 OS=Homo sapiens OX=9606 GN=DKK1 PE=1 SV=1	DKK1	28.671	12.4	13	13	72463	74021	82757	46391	49974	54574	74669	76900	74306	50562	51360	55665	1.1387	1.16318	1.30046	0.728996	0.7853	0.857585	1.17336	1.20842	1.16766	0.79454	0.80708	0.874729	0.658429	0.0025841	0.985317	0.772116	0.687429	0.00181837
O94913	Pre-mRNA cleavage complex 2 protein Pcf11 OS=Homo sapiens OX=9606 GN=PCF11 PE=1 SV=3	PCF11	173.05	7.8	24	24	137660	125660	134070	122450	123190	126900	135280	112110	123000	133080	126810	145920	1.06842	0.975287	1.04056	0.950373	0.956116	0.984911	1.04995	0.870121	0.954642	1.03288	0.984212	1.13253	0.937467	0.0940529	0.932057	0.297373	1.02119	0.705819
O94915	Protein furry homolog-like OS=Homo sapiens OX=9606 GN=FRYL PE=1 SV=2	FRYL	339.59	1.5	17	16	240140	213920	229880	125700	141050	132990	186540	202870	207160	125480	137640	120470	1.39627	1.24382	1.33662	0.730871	0.820122	0.773258	1.08462	1.17957	1.20451	0.729591	0.800295	0.700461	0.584466	0.000344733	0.872255	0.0425334	0.560853	0.000367164
O94919	Endonuclease domain-containing 1 protein OS=Homo sapiens OX=9606 GN=ENDOD1 PE=1 SV=2	ENDOD1	55.016	24.8	4	4	10256	14806	0	0	0	0	22458	0	0	0	0	10474	0.707384	1.02121					1.54899					0.72242			1.7922		0.835847
O94923	D-glucuronyl C5-epimerase OS=Homo sapiens OX=9606 GN=GLCE PE=1 SV=3	GLCE	70.1	19.6	4	4	232780	220970	299910	218510	190430	156530	242730	228700	258860	206420	257200	266730	1.00489	0.953906	1.29468	0.943287	0.822068	0.675725	1.04784	0.987276	1.11747	0.891095	1.11031	1.15145	0.750299	0.100614	0.968991	0.826176	0.969071	0.828951
O94925	Glutaminase kidney isoform, mitochondrial OS=Homo sapiens OX=9606 GN=GLS PE=1 SV=1	GLS	73.46	50.2	25	24	134320	126300	124580	36890	47620	43420	118190	115030	120870	44599	30607	45537	1.63148	1.53407	1.51317	0.448073	0.578402	0.527388	1.43556	1.39718	1.46811	0.541709	0.371759	0.553102	0.332113	0.00014404	0.919237	0.0368707	0.313455	0.000857709
O94927	HAUS augmin-like complex subunit 5 OS=Homo sapiens OX=9606 GN=HAUS5 PE=1 SV=2	HAUS5	71.682	28.9	3	3	0	0	0	0	0	0	680790	665700	885440	479120	479190	0							1.06699	1.04334	1.38773	0.750915	0.751025
O94952	F-box only protein 21 OS=Homo sapiens OX=9606 GN=FBXO21 PE=2 SV=2	FBXO21	72.269	2.9	6	6	170430	167390	150980	116010	114830	102960	147600	161660	166720	121760	114190	122900	1.23393	1.21192	1.09311	0.839927	0.831384	0.745443	1.06864	1.17044	1.20707	0.881558	0.82675	0.889811	0.682897	0.00207489	0.973773	0.640693	0.734145	0.00223677
O94953	Lysine-specific demethylase 4B OS=Homo sapiens OX=9606 GN=KDM4B PE=1 SV=4	KDM4B	121.9	11.5	21	20	182400	204720	133790	352580	242060	281010	211750	183390	279320	191430	134550	166770	0.853743	0.958214	0.626218	1.65029	1.13299	1.3153	0.991119	0.858377	1.30739	0.896009	0.629776	0.780585	1.681	0.0355154	1.29477	0.218337	0.945941	0.773174
O94955	Rho-related BTB domain-containing protein 3 OS=Homo sapiens OX=9606 GN=RHOBTB3 PE=1 SV=2	RHOBTB3	69.413	22.2	13	12	2032800	1539800	2406900	1475300	857360	1216200	1078400	1091400	1033100	1193900	974100	991080	1.53512	1.16282	1.81763	1.11411	0.647458	0.918445	0.814382	0.824199	0.780172	0.901604	0.735617	0.74844	0.593504	0.0614347	0.535647	0.00979908	0.528318	0.0126647
O94967	WD repeat-containing protein 47 OS=Homo sapiens OX=9606 GN=WDR47 PE=1 SV=1	WDR47	101.95	5.8	10	10	63186	54598	64142	74875	88707	84448	106000	101210	104270	108770	104910	103420	0.716303	0.618945	0.72714	0.848814	1.00562	0.957337	1.20166	1.14736	1.18205	1.23306	1.1893	1.17241	1.36336	0.0125486	1.71212	0.000527304	1.74302	0.000478407
O94973	AP-2 complex subunit alpha-2 OS=Homo sapiens OX=9606 GN=AP2A2 PE=1 SV=2	AP2A2	103.96	42.7	2	2	101120	82678	107560	95523	108560	104040	107920	124020	148270	121600	141360	110000	0.897083	0.733475	0.954215	0.847429	0.963087	0.922988	0.957409	1.10024	1.31537	1.07877	1.25407	0.975861	1.05754	0.527707	1.30496	0.0956286	1.28007	0.0831287
O94979	Protein transport protein Sec31A OS=Homo sapiens OX=9606 GN=SEC31A PE=1 SV=3	SEC31A	133.01	23.7	23	23	346090	347990	316950	368660	346930	350860	394330	425150	404530	422650	411030	407990	0.914139	0.919158	0.837171	0.973754	0.916358	0.926738	1.04156	1.12296	1.0685	1.11636	1.08567	1.07764	1.05482	0.204016	1.21066	0.0069252	1.22812	0.00302302
O94991	SLIT and NTRK-like protein 5 OS=Homo sapiens OX=9606 GN=SLITRK5 PE=1 SV=2	SLITRK5	107.48	4.4	8	8	84394	94419	90400	118870	121400	121490	130490	117930	128530	128940	131180	145330	0.716533	0.801648	0.767526	1.00925	1.03073	1.03149	1.1079	1.00126	1.09126	1.09474	1.11376	1.2339	1.34377	0.00089449	1.40019	0.00176396	1.50606	0.00118023
O95059	Ribonuclease P protein subunit p14 OS=Homo sapiens OX=9606 GN=RPP14 PE=1 SV=3	RPP14	13.693	21.8	25	25	278180	297630	269900	184200	178720	174330	135190	218520	161440	193090	188100	133100	1.38375	1.4805	1.34256	0.916266	0.889007	0.86717	0.672476	1.08698	0.803051	0.960487	0.935666	0.662079	0.635265	0.00016309	0.609133	0.0228233	0.608116	0.0144023
O95067	G2/mitotic-specific cyclin-B2 OS=Homo sapiens OX=9606 GN=CCNB2 PE=1 SV=1	CCNB2	45.281	23.1	7	7	500140	522400	524900	545510	502420	496940	568620	621570	603130	653830	636200	623990	0.882645	0.92193	0.926342	0.962714	0.886669	0.876998	1.0035	1.09694	1.0644	1.15388	1.12276	1.10122	0.998339	0.948075	1.15889	0.00835647	1.23689	0.00048682
O95070	Protein YIF1A OS=Homo sapiens OX=9606 GN=YIF1A PE=1 SV=2	YIF1A	32.011	13.3	11	10	99444	73631	74686	49509	50294	68849	67202	76019	74494	60137	56403	64401	1.46408	1.08405	1.09958	0.728905	0.740462	1.01364	0.989394	1.1192	1.09675	0.885378	0.830403	0.948155	0.680704	0.0563381	0.87873	0.31415	0.730305	0.0436719
O95071	E3 ubiquitin-protein ligase UBR5 OS=Homo sapiens OX=9606 GN=UBR5 PE=1 SV=2	UBR5	309.35	15	3	3	5425400	4616700	4522200	3635000	3737400	3686800	4117000	4371600	5096100	3601000	3438200	4341000	1.28695	1.09512	1.0727	0.862253	0.886543	0.87454	0.976588	1.03698	1.20884	0.854188	0.81557	1.02972	0.759336	0.00944586	0.93274	0.457948	0.781376	0.0533969
O95081	Arf-GAP domain and FG repeat-containing protein 2 OS=Homo sapiens OX=9606 GN=AGFG2 PE=1 SV=2	AGFG2	48.962	18.9	7	7	251840	253870	254360	173800	200730	195990	271160	266970	248750	198950	254510	198470	1.09124	1.10004	1.10216	0.753087	0.869777	0.849238	1.17495	1.1568	1.07785	0.862064	1.10281	0.859984	0.750615	0.00294936	1.03527	0.272381	0.857724	0.123887
O95084	Serine protease 23 OS=Homo sapiens OX=9606 GN=PRSS23 PE=1 SV=1	PRSS23	43.001	39.4	3	3	278070	285950	273020	318210	345510	327050	327580	322430	324170	284720	361670	367130	0.874546	0.899329	0.858664	1.00079	1.08665	1.02859	1.03026	1.01406	1.01953	0.895461	1.13747	1.15465	1.18366	0.0037093	1.16384	0.000437042	1.21084	0.0910245
O95104	SR-related and CTD-associated factor 4 OS=Homo sapiens OX=9606 GN=SCAF4 PE=1 SV=3	SCAF4	125.87	9	9	9	159320	159410	137530	173260	174440	160940	219270	205760	198340	230630	209620	257420	0.836347	0.83682	0.721961	0.909525	0.91572	0.844852	1.15105	1.08013	1.04118	1.21069	1.1004	1.35132	1.1148	0.117483	1.36626	0.00538913	1.52911	0.0053359
O95139	NADH dehydrogenase [ubiquinone] 1 beta subcomplex subunit 6 OS=Homo sapiens OX=9606 GN=NDUFB6 PE=1 SV=3	NDUFB6	15.489	35.9	16	16	239150	212250	226300	176880	186020	182010	170660	205190	195150	167800	187690	168490	1.23827	1.09899	1.17173	0.915848	0.963173	0.94241	0.883642	1.06243	1.01045	0.868834	0.97182	0.872406	0.804058	0.00439667	0.842556	0.0559916	0.773174	0.00691458
O95140	Mitofusin-2 OS=Homo sapiens OX=9606 GN=MFN2 PE=1 SV=3	MFN2	86.401	27.7	10	10	175460	187390	164980	267220	266800	263540	232430	251840	282200	220890	255210	270910	0.741675	0.792104	0.697376	1.12955	1.12777	1.11399	0.98249	1.06454	1.19287	0.93371	1.07878	1.14515	1.51102	0.000364165	1.45212	0.00525692	1.41525	0.00823192
O95150	Tumor necrosis factor ligand superfamily member 15 OS=Homo sapiens OX=9606 GN=TNFSF15 PE=1 SV=2	TNFSF15	28.087	59.3	21	8	0	0	56444	41755	0	0	0	0	0	0	0	0			1.14958	0.850416									0.73976
O95155	Ubiquitin conjugation factor E4 B OS=Homo sapiens OX=9606 GN=UBE4B PE=1 SV=1	UBE4B	146.18	5	12	10	46411	62831	37962	63082	57377	60932	83372	104880	119430	94507	103110	123120	0.581948	0.787838	0.476006	0.790985	0.71945	0.764026	1.0454	1.31509	1.49753	1.18502	1.2929	1.5438	1.23224	0.198028	2.09017	0.0142534	2.17886	0.00871122
O95159	Zinc finger protein-like 1 OS=Homo sapiens OX=9606 GN=ZFPL1 PE=1 SV=2	ZFPL1	34.114	25.8	37	37	153410	156140	173290	159250	130630	157160	188670	139920	176360	129440	169200	213110	0.94572	0.96255	1.06827	0.981722	0.805289	0.968838	1.16309	0.862559	1.0872	0.797953	1.04306	1.31375	0.925855	0.345046	1.04579	0.716656	1.05987	0.805999
O95166	Gamma-aminobutyric acid receptor-associated protein OS=Homo sapiens OX=9606 GN=GABARAP PE=1 SV=1	GABARAP	13.918	9.4	10	10	77298	84131	75341	63897	61124	67624	85576	82453	96385	65839	63494	60626	1.04955	1.14232	1.02297	0.867588	0.829937	0.918193	1.16194	1.11954	1.30871	0.893956	0.862116	0.823175	0.813638	0.00970284	1.11675	0.131056	0.802293	0.00585216
O95168	NADH dehydrogenase [ubiquinone] 1 beta subcomplex subunit 4 OS=Homo sapiens OX=9606 GN=NDUFB4 PE=1 SV=3	NDUFB4	15.208	41.1	4	4	129910	143840	114330	93451	126840	142990	151040	150040	146800	146010	180590	164290	0.922366	1.02127	0.811748	0.663506	0.900569	1.01523	1.07239	1.06529	1.04229	1.03668	1.2822	1.16647	0.936098	0.61807	1.15409	0.0922277	1.26492	0.0598344
O95169	NADH dehydrogenase [ubiquinone] 1 beta subcomplex subunit 8, mitochondrial OS=Homo sapiens OX=9606 GN=NDUFB8 PE=1 SV=1	NDUFB8	21.766	36	20	20	433570	440060	406510	293640	286040	298380	322900	368530	364980	310980	284470	319030	1.26005	1.27891	1.1814	0.853379	0.831292	0.867155	0.938415	1.07103	1.06071	0.903773	0.826729	0.927168	0.685909	0.000159507	0.82523	0.0169039	0.714359	0.00136072
O95171	Sciellin OS=Homo sapiens OX=9606 GN=SCEL PE=1 SV=2	SCEL	77.551	11.2	5	5	35801	28491	27177	18099	17648	16732	37155	40882	36117	20506	16689	25925	1.33743	1.06435	1.01526	0.676131	0.659282	0.625063	1.38801	1.52724	1.34924	0.76605	0.623457	0.968489	0.573735	0.00339725	1.24801	0.0706783	0.69007	0.0681471
O95182	NADH dehydrogenase [ubiquinone] 1 alpha subcomplex subunit 7 OS=Homo sapiens OX=9606 GN=NDUFA7 PE=1 SV=3	NDUFA7	12.551	52.2	6	6	56276	80887	60332	33058	43084	29601	69460	99686	71696	38183	27481	38729	1.04139	1.49681	1.11644	0.611739	0.79727	0.547767	1.28536	1.84469	1.32674	0.706577	0.508536	0.716681	0.535421	0.0165412	1.21948	0.285746	0.528586	0.0156707
O95183	Vesicle-associated membrane protein 5 OS=Homo sapiens OX=9606 GN=VAMP5 PE=1 SV=1	VAMP5	12.805	24.1	3	3	4215700	4320500	4158000	1931100	1468800	1331000	1261100	1167400	763930	1268100	716700	1062500	2.1377	2.19085	2.10845	0.979225	0.744801	0.674926	0.639481	0.591967	0.387375	0.64303	0.363425	0.538774	0.372682	0.000868188	0.251487	0.000850277	0.240055	0.00100315
O95197	Reticulon-3 OS=Homo sapiens OX=9606 GN=RTN3 PE=1 SV=2	RTN3	112.61	5.8	14	14	842620	871210	819640	1354700	1313100	1535400	1013500	1046600	1349600	1111000	1302600	1201200	0.734781	0.759712	0.714742	1.18132	1.14505	1.3389	0.883791	0.912655	1.17688	0.968813	1.13589	1.04747	1.65907	0.000584642	1.34586	0.0351628	1.42682	0.00198492
O95202	Mitochondrial proton/calcium exchanger protein OS=Homo sapiens OX=9606 GN=LETM1 PE=1 SV=1	LETM1	83.353	45.1	30	24	918000	988560	910640	821030	824350	883960	924470	873420	815920	808190	788840	871950	1.05625	1.13744	1.04778	0.944678	0.948498	1.01709	1.0637	1.00496	0.938799	0.929904	0.90764	1.00327	0.897821	0.0385338	0.927804	0.165308	0.876395	0.0296184
O95208	Epsin-2 OS=Homo sapiens OX=9606 GN=EPN2 PE=1 SV=3	EPN2	68.481	4.8	41	40	38962	46087	42141	220090	217830	231210	134080	185340	315920	174060	258920	178820	0.2288	0.270641	0.247469	1.29245	1.27918	1.35776	0.78737	1.08839	1.85521	1.02215	1.52048	1.0501	5.26087	5.65826e-06	4.9952	0.00370021	4.81013	0.00034255
O95210	Starch-binding domain-containing protein 1 OS=Homo sapiens OX=9606 GN=STBD1 PE=1 SV=1	STBD1	39.007	13.7	7	7	452700	450570	422880	339070	362970	342340	468530	425610	435940	378270	407450	386860	1.11475	1.10951	1.04132	0.834944	0.893796	0.842996	1.15373	1.04804	1.07348	0.931472	1.00333	0.952624	0.787528	0.00145226	1.00296	0.946331	0.884199	0.0167013
O95214	Leptin receptor overlapping transcript-like 1 OS=Homo sapiens OX=9606 GN=LEPROTL1 PE=1 SV=2	LEPROTL1	14.428	9.9	3	2	100780	94515	87303	102880	81245	102190	95084	134990	99687	222010	116140	127820	0.886209	0.831118	0.767699	0.904676	0.714428	0.898608	0.836121	1.18703	0.876598	1.95225	1.02128	1.12399	1.01315	0.924082	1.16689	0.288197	1.64888	0.0899284
O95218	Zinc finger Ran-binding domain-containing protein 2 OS=Homo sapiens OX=9606 GN=ZRANB2 PE=1 SV=2	ZRANB2	37.404	11.8	3	3	992040	1038900	869930	2171300	2160300	2771200	1781200	2072300	2610300	1999600	2415200	2150600	0.516847	0.541261	0.453229	1.13124	1.1255	1.44378	0.927996	1.07966	1.35995	1.04178	1.25831	1.12045	2.44851	0.000806522	2.22823	0.00301605	2.26325	0.000436173
O95219	Sorting nexin-4 OS=Homo sapiens OX=9606 GN=SNX4 PE=1 SV=1	SNX4	51.908	25.3	22	22	110390	100140	0	211770	131890	226360	199020	150480	223150	177380	221670	213570	0.617702	0.560346		1.18499	0.738008	1.26663	1.11364	0.84203	1.24866	0.992553	1.24038	1.19506	1.80503	0.0848762	1.81336	0.0330603	1.93993	0.00634789
O95229	ZW10 interactor OS=Homo sapiens OX=9606 GN=ZWINT PE=1 SV=2	ZWINT	31.293	33.6	15	15	141900	142040	128930	210210	194120	169470	202030	229710	248450	184020	265770	251300	0.719103	0.719812	0.653375	1.06528	0.983737	0.858819	1.02382	1.1641	1.25906	0.932553	1.34684	1.27351	1.38978	0.00988052	1.64747	0.00190048	1.69809	0.0120542
O95232	Luc7-like protein 3 OS=Homo sapiens OX=9606 GN=LUC7L3 PE=1 SV=2	LUC7L3	51.466	25	7	7	251840	253870	254360	173800	200730	195990	271160	266970	248750	198950	254510	198470	1.09124	1.10004	1.10216	0.753087	0.869777	0.849238	1.17495	1.1568	1.07785	0.862064	1.10281	0.859984	0.750615	0.00294936	1.03527	0.272381	0.857724	0.123887
O95235	Kinesin-like protein KIF20A OS=Homo sapiens OX=9606 GN=KIF20A PE=1 SV=1	KIF20A	100.28	23.4	10	9	352890	353320	332810	276960	308260	279410	325250	326600	345160	288460	318390	293720	1.11403	1.11539	1.05064	0.874328	0.973138	0.882062	1.02677	1.03103	1.08963	0.910632	1.00512	0.927237	0.832159	0.00957816	0.959568	0.207953	0.866749	0.0166011
O95239	Chromosome-associated kinesin KIF4A OS=Homo sapiens OX=9606 GN=KIF4A PE=1 SV=3	KIF4A	139.88	31.9	4	4	984430	1010000	1020100	606330	566240	550370	539790	590500	439950	609020	446330	563810	1.49027	1.52898	1.54427	0.917886	0.857196	0.833171	0.817155	0.893922	0.666013	0.921958	0.675671	0.853517	0.571545	5.25997e-05	0.52089	0.00167563	0.537119	0.00258342
O95248	Myotubularin-related protein 5 OS=Homo sapiens OX=9606 GN=SBF1 PE=1 SV=4	SBF1	208.44	1.6	17	17	260170	243680	244700	169540	165530	181310	219550	243280	257990	166540	166010	165020	1.2572	1.17752	1.18245	0.819258	0.799881	0.876134	1.06092	1.17559	1.24667	0.804761	0.8022	0.797416	0.68984	0.000421609	0.962955	0.487237	0.664712	4.40707e-05
O95249	Golgi SNAP receptor complex member 1 OS=Homo sapiens OX=9606 GN=GOSR1 PE=1 SV=1	GOSR1	28.612	37.2	31	31	79024	100530	93821	57826	44770	59761	77665	70452	53519	65340	50516	66509	1.15683	1.47165	1.37344	0.84651	0.655384	0.874836	1.13693	1.03134	0.78346	0.956507	0.739499	0.973619	0.593898	0.0106702	0.73758	0.0784565	0.667087	0.0233551
O95251	Histone acetyltransferase KAT7 OS=Homo sapiens OX=9606 GN=KAT7 PE=1 SV=1	KAT7	70.642	15.1	6	6	51753	69507	54630	67125	50296	57643	69161	60830	62223	64057	60925	73501	0.83737	1.12463	0.88392	1.08609	0.813795	0.93267	1.11903	0.984237	1.00678	1.03645	0.985774	1.18925	0.995304	0.980227	1.09281	0.38857	1.12845	0.302452
O95255	ATP-binding cassette sub-family C member 6 OS=Homo sapiens OX=9606 GN=ABCC6 PE=1 SV=2	ABCC6	164.9	3.9	4	4	63412	0	0	33872	0	23632	68940	63603	72055	51929	0	50415	1.18566			0.633332		0.441866	1.28903	1.18924	1.34727	0.970958		0.942649	0.453416		1.0755		0.806977
O95258	Brain mitochondrial carrier protein 1 OS=Homo sapiens OX=9606 GN=SLC25A14 PE=2 SV=1	SLC25A14	36.201	9.2	5	5	0	0	0	35930	42709	0	18235	35316	0	36417	0	0				1.0655	1.26653		0.540755	1.04729		1.07994
O95260	Arginyl-tRNA--protein transferase 1 OS=Homo sapiens OX=9606 GN=ATE1 PE=1 SV=2	ATE1	59.09	6.8	36	36	444580	462080	442770	228010	228290	235920	475240	439230	441700	214180	229140	242110	1.30655	1.35798	1.30123	0.670084	0.670907	0.69333	1.39665	1.29082	1.29808	0.62944	0.673405	0.711521	0.512972	2.88618e-06	1.00499	0.882916	0.50794	5.76207e-05
O95292	Vesicle-associated membrane protein-associated protein B/C OS=Homo sapiens OX=9606 GN=VAPB PE=1 SV=3	VAPB	27.228	50.2	3	3	344370	346540	338730	269070	235360	224150	228000	180660	164380	215260	168190	199720	1.41792	1.42686	1.3947	1.10788	0.969081	0.922925	0.938777	0.743857	0.676825	0.886321	0.692513	0.822336	0.707607	0.00316956	0.556544	0.0036287	0.566382	0.00144293
O95295	SNARE-associated protein Snapin OS=Homo sapiens OX=9606 GN=SNAPIN PE=1 SV=1	SNAPIN	14.874	34.6	3	3	61572	57149	60125	100900	73358	63230	62043	71291	112160	101120	101270	116730	0.753214	0.699107	0.735513	1.23432	0.897393	0.773497	0.758976	0.872107	1.37206	1.23701	1.23884	1.42797	1.32789	0.130879	1.37266	0.189882	1.78433	0.000387105
O95297	Myelin protein zero-like protein 1 OS=Homo sapiens OX=9606 GN=MPZL1 PE=1 SV=1	MPZL1	29.082	31.2	6	6	231900	252660	231760	119540	124920	106400	105000	105220	87816	91225	76676	88413	1.71616	1.86979	1.71512	0.884646	0.92446	0.787404	0.777044	0.778672	0.649875	0.675103	0.567434	0.654293	0.489809	0.000213671	0.416065	0.000188034	0.357821	7.06734e-05
O95298	NADH dehydrogenase [ubiquinone] 1 subunit C2 OS=Homo sapiens OX=9606 GN=NDUFC2 PE=1 SV=1	NDUFC2	14.187	36.1	5	5	186780	211500	0	0	0	133060	0	0	0	0	0	0	1.05458	1.19415				0.75127							0.668173
O95299	NADH dehydrogenase [ubiquinone] 1 alpha subcomplex subunit 10, mitochondrial OS=Homo sapiens OX=9606 GN=NDUFA10 PE=1 SV=1	NDUFA10	40.75	38.3	3	3	56088	69061	72772	49996	39472	38656	36160	37862	35515	47026	37950	45013	1.19005	1.4653	1.54404	1.06079	0.837497	0.820183	0.767225	0.803337	0.753539	0.997774	0.805204	0.955063	0.647349	0.019066	0.553438	0.00201051	0.656772	0.0153047
O95302	Peptidyl-prolyl cis-trans isomerase FKBP9 OS=Homo sapiens OX=9606 GN=FKBP9 PE=1 SV=2	FKBP9	63.083	28.6	2	2	62275	62698	68208	90598	95765	87952	89897	103730	126490	110350	129820	103780	0.660414	0.6649	0.723332	0.960774	1.01557	0.932713	0.95334	1.10004	1.3414	1.17024	1.37672	1.10057	1.41999	0.000800474	1.65708	0.00861956	1.78045	0.00141528
O95319	CUGBP Elav-like family member 2 OS=Homo sapiens OX=9606 GN=CELF2 PE=1 SV=1	CELF2	54.284	12.6	3	3	50334	46687	72440	125070	126080	154560	86249	86981	103080	117060	149110	92504	0.499116	0.462952	0.718321	1.2402	1.25022	1.53263	0.855252	0.862511	1.02215	1.16078	1.47859	0.917278	2.39412	0.00432686	1.63052	0.0267986	2.11656	0.0178732
O95336	6-phosphogluconolactonase OS=Homo sapiens OX=9606 GN=PGLS PE=1 SV=2	PGLS	27.547	48.8	29	29	589060	630380	683730	598050	571720	546320	825520	755640	771410	690500	942730	907590	0.830378	0.888626	0.963831	0.843051	0.805935	0.770129	1.16371	1.0652	1.08743	0.973375	1.32894	1.2794	0.901701	0.112147	1.23613	0.0136472	1.33505	0.058296
O95340	Bifunctional 3'-phosphoadenosine 5'-phosphosulfate synthase 2 OS=Homo sapiens OX=9606 GN=PAPSS2 PE=1 SV=2	PAPSS2	69.5	30.5	9	9	45886	49505	47571	137360	91029	115520	91659	94199	178150	101140	170630	144140	0.434667	0.468949	0.450629	1.30118	0.862297	1.09429	0.868265	0.892325	1.68757	0.958076	1.61634	1.3654	2.4056	0.00204891	2.54619	0.0153899	2.90923	0.00255897
O95342	Bile salt export pump OS=Homo sapiens OX=9606 GN=ABCB11 PE=1 SV=2	ABCB11	146.41	3.5	7	7	141720	162720	142080	70616	73494	69374	143490	139540	143710	73628	68706	69024	1.3101	1.50423	1.31343	0.652793	0.679398	0.641312	1.32646	1.28994	1.32849	0.680637	0.635137	0.638076	0.478106	0.000111913	0.955702	0.405839	0.473345	0.000125042
O95352	Ubiquitin-like modifier-activating enzyme ATG7 OS=Homo sapiens OX=9606 GN=ATG7 PE=1 SV=1	ATG7	77.959	6.1	13	13	21060	0	20883	28471	28132	23565	20266	35347	28243	30157	34069	38030	0.751599		0.745282	1.01609	1.00399	0.840998	0.723262	1.26148	1.00795	1.07626	1.21587	1.35723	1.27424	0.0566883	1.33286	0.298303	1.62532	0.011473
O95359	Transforming acidic coiled-coil-containing protein 2 OS=Homo sapiens OX=9606 GN=TACC2 PE=1 SV=3	TACC2	309.42	1.8	13	12	830910	841930	825030	851490	815750	851040	942590	929290	900070	874070	834080	842590	0.964414	0.977204	0.957589	0.9883	0.946818	0.987778	1.09404	1.0786	1.04469	1.01451	0.968093	0.97797	1.00817	0.631953	1.10973	0.00221092	1.02117	0.248959
O95361	Tripartite motif-containing protein 16 OS=Homo sapiens OX=9606 GN=TRIM16 PE=1 SV=3	TRIM16	63.954	47.9	2	2	0	18972	0	0	0	0	0	43926	0	0	0	0		0.603262						1.39674							2.31531
O95363	Phenylalanine--tRNA ligase, mitochondrial OS=Homo sapiens OX=9606 GN=FARS2 PE=1 SV=1	FARS2	52.356	12	10	10	232300	220960	257780	204830	183430	167410	185450	193750	186990	207250	189500	225480	1.13542	1.07999	1.25996	1.00115	0.896555	0.818254	0.906429	0.946997	0.913956	1.01298	0.926224	1.10208	0.781489	0.0284603	0.796284	0.00882703	0.875098	0.119079
O95365	Zinc finger and BTB domain-containing protein 7A OS=Homo sapiens OX=9606 GN=ZBTB7A PE=1 SV=1	ZBTB7A	61.438	2.9	21	21	122600	177040	134340	155370	156870	138590	167020	175430	172980	192210	171290	188960	0.753418	1.08797	0.825565	0.954801	0.964019	0.851682	1.02639	1.07808	1.06302	1.1812	1.05263	1.16122	1.03883	0.697683	1.18768	0.173433	1.27301	0.0952651
O95372	Acyl-protein thioesterase 2 OS=Homo sapiens OX=9606 GN=LYPLA2 PE=1 SV=1	LYPLA2	24.737	37.2	33	32	195220	204360	193000	143660	144360	137070	192450	185230	187030	147100	147050	135830	1.16413	1.21863	1.15089	0.856666	0.86084	0.817369	1.14761	1.10455	1.11529	0.877179	0.876881	0.809974	0.717355	0.000159251	0.952968	0.0833121	0.725607	0.000537938
O95373	Importin-7 OS=Homo sapiens OX=9606 GN=IPO7 PE=1 SV=1	IPO7	119.52	32.2	19	18	129850	131160	123480	42280	34808	29084	161750	163820	187180	36786	51268	32280	1.38661	1.4006	1.31859	0.45149	0.3717	0.310576	1.72726	1.74936	1.99881	0.392822	0.547469	0.344704	0.276137	0.00029118	1.33358	0.00472058	0.31297	0.00105184
O95376	E3 ubiquitin-protein ligase ARIH2 OS=Homo sapiens OX=9606 GN=ARIH2 PE=1 SV=1	ARIH2	57.818	9.1	7	7	247580	258390	288800	181050	211590	201100	189590	166740	132910	185040	155630	166540	1.24571	1.3001	1.45311	0.910959	1.06462	1.01184	0.953928	0.838957	0.668741	0.931034	0.783057	0.837951	0.747059	0.010889	0.615574	0.0121735	0.638185	0.00273424
O95391	Pre-mRNA-splicing factor SLU7 OS=Homo sapiens OX=9606 GN=SLU7 PE=1 SV=2	SLU7	68.386	12.8	10	9	297440	261250	264120	225430	208030	216120	243010	251310	225510	263420	225600	240410	1.22167	1.07302	1.08481	0.925901	0.854435	0.887663	0.998107	1.0322	0.92623	1.08194	0.9266	0.987428	0.789465	0.00780106	0.874844	0.064289	0.886511	0.119896
O95394	Phosphoacetylglucosamine mutase OS=Homo sapiens OX=9606 GN=PGM3 PE=1 SV=1	PGM3	59.851	12.4	4	4	63412	0	0	33872	0	23632	68940	63603	72055	51929	0	50415	1.18566			0.633332		0.441866	1.28903	1.18924	1.34727	0.970958		0.942649	0.453416		1.0755		0.806977
O95395	Beta-1,3-galactosyl-O-glycosyl-glycoprotein beta-1,6-N-acetylglucosaminyltransferase 3 OS=Homo sapiens OX=9606 GN=GCNT3 PE=2 SV=1	GCNT3	50.863	21.7	2	2	0	0	0	28661	0	0	0	0	0	0	0	36299				0.88242								1.11758
O95396	Adenylyltransferase and sulfurtransferase MOCS3 OS=Homo sapiens OX=9606 GN=MOCS3 PE=1 SV=1	MOCS3	49.669	27.6	22	22	226880	239980	232770	110560	123960	120160	246830	264630	240600	104980	137440	127900	1.25078	1.323	1.28325	0.609513	0.683386	0.662437	1.36076	1.45889	1.32642	0.57875	0.757701	0.705107	0.506954	5.60952e-05	1.07494	0.0937031	0.529308	0.00144514
O95400	CD2 antigen cytoplasmic tail-binding protein 2 OS=Homo sapiens OX=9606 GN=CD2BP2 PE=1 SV=1	CD2BP2	37.646	29	8	7	460230	425650	470580	659490	513890	640620	497920	449430	508040	394390	472700	424980	0.933227	0.863107	0.954214	1.33727	1.04204	1.29901	1.00965	0.911327	1.03017	0.79972	0.958512	0.861749	1.3373	0.0277412	1.07293	0.224151	0.952531	0.45248
O95406	Protein cornichon homolog 1 OS=Homo sapiens OX=9606 GN=CNIH1 PE=1 SV=1	CNIH1	16.699	17.4	5	5	33610	38303	26595	46000	48944	44188	53189	48306	48140	43270	46054	53326	0.761089	0.86736	0.602236	1.04166	1.10832	1.00062	1.20445	1.09388	1.09012	0.979837	1.04288	1.20755	1.41239	0.0325958	1.51901	0.0185182	1.44811	0.0376612
O95415	Brain protein I3 OS=Homo sapiens OX=9606 GN=BRI3 PE=1 SV=1	BRI3	13.645	12.8	5	5	110210	114930	125900	123420	110700	117530	155190	143070	158370	132840	153370	138180	0.835077	0.870841	0.953963	0.935171	0.83879	0.890542	1.1759	1.08406	1.19999	1.00655	1.16211	1.04701	1.00174	0.965681	1.30079	0.00623848	1.20895	0.0311418
O95425	Supervillin OS=Homo sapiens OX=9606 GN=SVIL PE=1 SV=2	SVIL	247.74	17.8	6	6	51658	72292	62007	71087	59972	74740	73199	81552	93481	78956	81016	88289	0.697885	0.976645	0.837698	0.960366	0.810205	1.00972	0.988898	1.10175	1.2629	1.06667	1.0945	1.19276	1.1067	0.417438	1.33489	0.0712354	1.33505	0.0445755
O95427	GPI ethanolamine phosphate transferase 1 OS=Homo sapiens OX=9606 GN=PIGN PE=1 SV=1	PIGN	105.81	2.9	9	9	83641	99986	92369	116990	120720	126470	110190	111690	112030	109920	130710	144610	0.738375	0.882667	0.815425	1.03278	1.0657	1.11647	0.972747	0.985989	0.98899	0.970363	1.1539	1.2766	1.31951	0.00772871	1.20984	0.02044	1.39582	0.0257932
O95429	BAG family molecular chaperone regulator 4 OS=Homo sapiens OX=9606 GN=BAG4 PE=1 SV=1	BAG4	49.593	6.8	10	9	788330	745240	538550	650310	972220	665830	1945300	3943700	3510100	3024800	2616000	1894200	0.444243	0.41996	0.303486	0.366465	0.547869	0.375211	1.09622	2.22237	1.97802	1.70455	1.47418	1.06743	1.10436	0.617895	4.53598	0.00400051	3.63637	0.00212972
O95433	Activator of 90 kDa heat shock protein ATPase homolog 1 OS=Homo sapiens OX=9606 GN=AHSA1 PE=1 SV=1	AHSA1	38.274	47.3	11	11	0	10889	0	18038	16769	19135	17595	26213	31322	29771	35616	32763		0.457308		0.757546	0.704251	0.803617	0.738941	1.10087	1.31544	1.2503	1.49577	1.37595	1.65127		2.29987		3.00456
O95453	Poly(A)-specific ribonuclease PARN OS=Homo sapiens OX=9606 GN=PARN PE=1 SV=1	PARN	73.45	27.4	15	14	302960	278260	388980	429980	391930	376400	386650	335150	273270	351340	404540	357900	0.849945	0.78065	1.09127	1.2063	1.09955	1.05598	1.08473	0.940253	0.76665	0.985673	1.13492	1.00408	1.23512	0.111328	1.02563	0.865842	1.14799	0.253514
O95470	Sphingosine-1-phosphate lyase 1 OS=Homo sapiens OX=9606 GN=SGPL1 PE=1 SV=3	SGPL1	63.523	36.8	37	37	206200	204850	190300	168100	154560	151260	157400	174680	149560	187460	150440	171310	1.19761	1.18977	1.10526	0.976323	0.897683	0.878516	0.914177	1.01454	0.868643	1.08877	0.873754	0.994966	0.788093	0.00442824	0.800931	0.0130369	0.846778	0.0693033
O95471	Claudin-7 OS=Homo sapiens OX=9606 GN=CLDN7 PE=1 SV=4	CLDN7	22.418	68.1	16	16	138340	150560	149650	131330	97383	110100	135100	130440	101800	149980	114290	154370	1.06188	1.15568	1.14869	1.00807	0.747498	0.845112	1.03701	1.00124	0.781402	1.15123	0.877274	1.18492	0.772576	0.04361	0.837624	0.119204	0.9546	0.61263
O95476	CTD nuclear envelope phosphatase 1 OS=Homo sapiens OX=9606 GN=CTDNEP1 PE=1 SV=2	CTDNEP1	28.377	13.1	8	8	138410	165730	153640	97325	98592	100210	178650	165630	158160	109510	116420	105860	1.04583	1.25226	1.16091	0.73539	0.744963	0.757189	1.34988	1.2515	1.19506	0.82746	0.879672	0.799881	0.646876	0.00121381	1.09756	0.208747	0.72478	0.00566463
O95477	Phospholipid-transporting ATPase ABCA1 OS=Homo sapiens OX=9606 GN=ABCA1 PE=1 SV=3	ABCA1	254.3	4.6	7	7	157100	156970	142660	342440	493740	438740	312300	423630	415050	356000	488040	407380	0.456018	0.45564	0.414102	0.994008	1.43319	1.27354	0.90652	1.22968	1.20477	1.03337	1.41664	1.18251	2.79141	0.000831178	2.52004	0.000899306	2.73996	0.000494945
O95478	Ribosome biogenesis protein NSA2 homolog OS=Homo sapiens OX=9606 GN=NSA2 PE=1 SV=1	NSA2	30.065	30	4	4	0	0	0	15132	13789	0	16283	0	15292	16095	0	18884				0.950951	0.866551		1.02328		0.961005	1.01147		1.18674
O95479	GDH/6PGL endoplasmic bifunctional protein OS=Homo sapiens OX=9606 GN=H6PD PE=1 SV=2	H6PD	88.892	29.5	5	5	117080	98070	112850	112410	94638	98849	115090	120440	117710	115030	125760	112040	1.0485	0.87826	1.01062	1.00668	0.847525	0.885237	1.03068	1.07859	1.05415	1.03014	1.12624	1.00337	0.932613	0.404339	1.07695	0.238841	1.0757	0.310517
O95486	Protein transport protein Sec24A OS=Homo sapiens OX=9606 GN=SEC24A PE=1 SV=2	SEC24A	119.75	13.7	6	6	483020	565750	501810	345610	273330	350230	291790	250570	200780	344730	253370	221220	1.41988	1.66307	1.47511	1.01595	0.803477	1.02953	0.857741	0.736572	0.59021	1.01336	0.744802	0.650295	0.625037	0.00714841	0.479266	0.00327455	0.528396	0.00945559
O95487	Protein transport protein Sec24B OS=Homo sapiens OX=9606 GN=SEC24B PE=1 SV=2	SEC24B	137.42	18.8	26	25	1852700	1907100	2000300	1060500	1067200	943560	1006000	893390	807560	882890	790700	937320	1.57128	1.61742	1.69646	0.899414	0.905096	0.800236	0.853192	0.757687	0.684894	0.748782	0.670595	0.794944	0.533196	0.000162612	0.469948	0.000353111	0.453275	0.000130574
O95490	Adhesion G protein-coupled receptor L2 OS=Homo sapiens OX=9606 GN=ADGRL2 PE=1 SV=2	ADGRL2	163.35	6	4	4	125300	110200	121870	94122	66409	67738	79319	70395	56555	77868	57272	81571	1.49075	1.3111	1.44994	1.11981	0.790098	0.80591	0.943694	0.837521	0.672861	0.926431	0.681391	0.970487	0.638747	0.0183848	0.577186	0.0063443	0.606405	0.0122446
O95551	Tyrosyl-DNA phosphodiesterase 2 OS=Homo sapiens OX=9606 GN=TDP2 PE=1 SV=1	TDP2	40.929	9.9	6	6	723170	1143000	672340	472520	580030	615000	739090	672970	482570	1081000	534460	590110	1.04476	1.65128	0.971325	0.682647	0.837966	0.888487	1.06776	0.972235	0.697166	1.56171	0.772131	0.852528	0.656901	0.0971223	0.746355	0.254435	0.868844	0.586536
O95562	Vesicle transport protein SFT2B OS=Homo sapiens OX=9606 GN=SFT2D2 PE=1 SV=1	SFT2D2	17.779	6.2	7	7	60861	70291	71767	84878	88448	83203	88973	83972	93171	113320	125950	106290	0.681837	0.787483	0.804019	0.950904	0.990899	0.932139	0.996781	0.940754	1.04381	1.26954	1.41104	1.19079	1.26419	0.0124955	1.31144	0.0103885	1.70295	0.00175018
O95563	Mitochondrial pyruvate carrier 2 OS=Homo sapiens OX=9606 GN=MPC2 PE=1 SV=1	MPC2	14.279	33.1	18	18	2633200	2577100	2648900	2837000	3042400	2959300	3102900	3488000	3252200	3618500	3560100	3138100	0.857308	0.839043	0.86242	0.92366	0.990534	0.963478	1.01023	1.13561	1.05884	1.1781	1.15908	1.02169	1.12463	0.00596322	1.25243	0.00306095	1.31269	0.00412673
O95568	Histidine protein methyltransferase 1 homolog OS=Homo sapiens OX=9606 GN=METTL18 PE=1 SV=1	METTL18	42.148	10.5	9	9	132200	127340	130700	112320	100090	108540	114110	137930	125660	113690	104510	111710	1.11813	1.07702	1.10544	0.949986	0.846546	0.918015	0.965125	1.16659	1.06281	0.961573	0.88393	0.944827	0.822443	0.00543867	0.967866	0.559184	0.845403	0.00381048
O95571	Persulfide dioxygenase ETHE1, mitochondrial OS=Homo sapiens OX=9606 GN=ETHE1 PE=1 SV=2	ETHE1	27.873	63	2	2	1403700	1336200	1632500	3736600	4207400	4216000	3070500	2639900	3247400	2843300	3290300	3222200	0.483396	0.46015	0.562188	1.28678	1.44891	1.45187	1.0574	0.909109	1.11831	0.979154	1.13309	1.10964	2.78108	0.000143482	2.04871	0.00114795	2.13974	0.000542887
O95602	DNA-directed RNA polymerase I subunit RPA1 OS=Homo sapiens OX=9606 GN=POLR1A PE=1 SV=2	POLR1A	194.81	43.8	6	6	254790	0	317800	165870	183320	140760	87151	105400	159340	109090	166980	127430	1.54169		1.92296	1.00365	1.10924	0.851715	0.527336	0.637758	0.96414	0.660086	1.01037	0.771058	0.570449	0.0224879	0.409707	0.0328514	0.469795	0.024026
O95613	Pericentrin OS=Homo sapiens OX=9606 GN=PCNT PE=1 SV=4	PCNT	378.03	0.6	10	10	0	0	40014	38243	52042	44648	0	63919	72052	63063	75262	79267			0.681399	0.65124	0.886224	0.760311		1.08848	1.22697	1.0739	1.28164	1.34984	1.12405		1.69904		1.81263
O95619	YEATS domain-containing protein 4 OS=Homo sapiens OX=9606 GN=YEATS4 PE=1 SV=1	YEATS4	26.499	24.2	4	4	0	0	29637	0	54980	53366	64514	0	0	0	0	0			0.585431		1.08604	1.05416	1.27437						1.82788		2.17681
O95625	Zinc finger and BTB domain-containing protein 11 OS=Homo sapiens OX=9606 GN=ZBTB11 PE=1 SV=2	ZBTB11	119.38	3.7	16	16	41644	15766	0	172910	124490	200090	1207000	1359900	3053900	451980	1153700	1092700	0.0516204	0.019543		0.214333	0.154313	0.248025	1.49616	1.68568	3.78551	0.560259	1.43009	1.35447	5.77704	0.019698	65.2709	0.00401061	31.3346	0.00734567
O95628	CCR4-NOT transcription complex subunit 4 OS=Homo sapiens OX=9606 GN=CNOT4 PE=1 SV=3	CNOT4	63.509	18.1	8	8	201670	166480	216530	205340	233150	236960	196630	238330	246570	219290	249340	229000	0.916928	0.756931	0.984492	0.933615	1.06006	1.07738	0.894013	1.08361	1.12107	0.997041	1.13367	1.04119	1.15525	0.177008	1.16565	0.21696	1.19318	0.10591
O95630	STAM-binding protein OS=Homo sapiens OX=9606 GN=STAMBP PE=1 SV=1	STAMBP	48.076	17.5	8	8	122610	131410	129150	115630	106020	100230	128360	100100	110070	103300	118120	99412	1.07835	1.15575	1.13587	1.01697	0.932446	0.881523	1.12893	0.880379	0.968065	0.908523	1.03887	0.874328	0.840045	0.0194925	0.883498	0.162892	0.83731	0.0329834
O95633	Follistatin-related protein 3 OS=Homo sapiens OX=9606 GN=FSTL3 PE=1 SV=1	FSTL3	27.663	11.4	6	5	81584	63489	63132	46035	47574	60568	73464	59897	56790	46581	53523	45594	1.40213	1.09114	1.085	0.791171	0.817621	1.04094	1.26257	1.02941	0.976009	0.800555	0.919862	0.783592	0.740506	0.0677317	0.913287	0.480409	0.699781	0.023145
O95639	Cleavage and polyadenylation specificity factor subunit 4 OS=Homo sapiens OX=9606 GN=CPSF4 PE=1 SV=1	CPSF4	30.255	43.9	9	9	164680	168620	186890	119070	120660	105230	154490	149950	154520	98573	106310	108940	1.2065	1.23536	1.36921	0.872343	0.883992	0.770947	1.13184	1.09858	1.13206	0.722176	0.77886	0.798128	0.663142	0.00214128	0.882293	0.0366563	0.603285	0.000506366
O95671	Probable bifunctional dTTP/UTP pyrophosphatase/methyltransferase protein OS=Homo sapiens OX=9606 GN=ASMTL PE=1 SV=3	ASMTL	68.856	23.5	7	7	70291	71585	63365	63258	55357	53778	73248	76700	78150	70093	80535	78840	1.00993	1.02852	0.910417	0.908879	0.795359	0.772672	1.05241	1.10201	1.12284	1.00708	1.15711	1.13276	0.839954	0.0490477	1.11137	0.0664465	1.11804	0.125396
O95674	Phosphatidate cytidylyltransferase 2 OS=Homo sapiens OX=9606 GN=CDS2 PE=1 SV=1	CDS2	51.417	21.6	6	6	43957	46907	51453	70151	73973	71360	81810	88868	89713	88097	102770	91238	0.5859	0.62522	0.685814	0.935038	0.985981	0.951153	1.09044	1.18452	1.19578	1.17424	1.36981	1.21611	1.51411	0.00099156	1.82965	0.000367545	1.98223	0.000468494
O95684	Centrosomal protein 43 OS=Homo sapiens OX=9606 GN=CEP43 PE=1 SV=1	CEP43	43.064	11.3	19	19	335050	368920	338510	443940	440340	459200	527530	486080	528450	442800	532890	544040	0.738029	0.812636	0.745651	0.977886	0.969956	1.0115	1.16201	1.07071	1.16404	0.975375	1.17382	1.19838	1.28873	0.00154439	1.47922	0.000679311	1.4578	0.00663526
O95685	Protein phosphatase 1 regulatory subunit 3D OS=Homo sapiens OX=9606 GN=PPP1R3D PE=1 SV=1	PPP1R3D	32.559	9.4	6	6	27694	29444	27509	20806	0	18499	42524	46726	49563	34306	44417	44462	0.789309	0.839186	0.784037	0.592994		0.527242	1.21198	1.33174	1.4126	0.977759	1.26593	1.26722	0.69651	0.00601787	1.6399	0.000573619	1.45528	0.0143448
O95696	Bromodomain-containing protein 1 OS=Homo sapiens OX=9606 GN=BRD1 PE=1 SV=1	BRD1	119.52	10.9	11	11	157110	143420	150900	96027	91720	83341	143920	131660	120700	54512	63645	51877	1.46281	1.33535	1.40499	0.894084	0.853983	0.775968	1.34	1.22585	1.12381	0.507548	0.592583	0.483014	0.600509	0.000491929	0.877833	0.0820726	0.376656	0.000127213
O95707	Ribonuclease P protein subunit p29 OS=Homo sapiens OX=9606 GN=POP4 PE=1 SV=2	POP4	25.424	39.5	17	16	227520	252360	232600	196310	199520	193000	260420	242040	242040	189410	212780	201950	1.0303	1.14278	1.0533	0.888968	0.903504	0.873979	1.17928	1.09605	1.09605	0.857722	0.96355	0.914508	0.826451	0.00450848	1.04494	0.328013	0.84794	0.0231451
O95714	E3 ubiquitin-protein ligase HERC2 OS=Homo sapiens OX=9606 GN=HERC2 PE=1 SV=2	HERC2	527.22	3.5	12	11	9909600	10186000	10938000	6105500	5175200	5334100	6170100	4847100	4383600	5259400	3724300	5279000	1.53812	1.58102	1.69775	0.947668	0.803271	0.827935	0.957695	0.752345	0.680402	0.81634	0.578069	0.819382	0.535381	0.00043707	0.496262	0.00254637	0.459589	0.00270961
O95716	Ras-related protein Rab-3D OS=Homo sapiens OX=9606 GN=RAB3D PE=1 SV=1	RAB3D	24.267	41.6	14	14	292640	295830	265190	269810	206130	252310	260050	244420	276060	211650	146450	193160	1.20523	1.21837	1.09218	1.11121	0.848941	1.03913	1.07101	1.00664	1.13695	0.871675	0.603151	0.795525	0.853091	0.135884	0.914334	0.144189	0.645761	0.0181343
O95749	Geranylgeranyl pyrophosphate synthase OS=Homo sapiens OX=9606 GN=GGPS1 PE=1 SV=1	GGPS1	34.87	22.3	18	18	76876	0	67350	83113	79135	65950	82546	113280	94457	107320	92569	98814	0.879579		0.770587	0.95094	0.905425	0.754569	0.944452	1.2961	1.08073	1.2279	1.05913	1.13058	1.05482	0.657383	1.3418	0.11058	1.38072	0.0222702
O95757	Heat shock 70 kDa protein 4L OS=Homo sapiens OX=9606 GN=HSPA4L PE=1 SV=3	HSPA4L	94.511	38.6	5	5	201990	118940	147700	0	67619	0	137280	207270	174880	68680	132620	0	1.44625	0.851613	1.05754		0.484154		0.982928	1.48406	1.25215	0.49175	0.949562		0.432872		1.1084	0.593765	0.644325	0.233917
O95772	STARD3 N-terminal-like protein OS=Homo sapiens OX=9606 GN=STARD3NL PE=1 SV=1	STARD3NL	26.654	24.4	6	6	131930	111930	116860	93295	114410	107920	134470	115280	103450	134810	131110	99282	1.13509	0.963013	1.00543	0.802683	0.984351	0.928512	1.15694	0.991836	0.890054	1.15987	1.12803	0.854194	0.874986	0.159673	0.979153	0.800706	1.01243	0.96174
O95777	U6 snRNA-associated Sm-like protein LSm8 OS=Homo sapiens OX=9606 GN=LSM8 PE=1 SV=3	LSM8	10.403	91.7	10	10	357000	383820	364870	339200	341870	346490	378410	422320	390220	442100	376290	422480	0.93843	1.00893	0.959118	0.89164	0.898659	0.910803	0.99471	1.11013	1.02575	1.16213	0.989137	1.11055	0.929338	0.0310243	1.07711	0.132731	1.12226	0.0968997
O95782	AP-2 complex subunit alpha-1 OS=Homo sapiens OX=9606 GN=AP2A1 PE=1 SV=3	AP2A1	107.54	46.9	29	28	15906000	16417000	15006000	8422200	7402400	7362000	9498300	5727700	4569400	6069800	4014400	6660400	1.78292	1.8402	1.68204	0.944055	0.829745	0.825216	1.06468	0.642025	0.51219	0.680372	0.449979	0.746573	0.489903	0.000153121	0.418251	0.0134969	0.353792	0.00254651
O95785	Protein Wiz OS=Homo sapiens OX=9606 GN=WIZ PE=1 SV=2	WIZ	178.67	6.2	38	38	249980	238210	233360	127700	141290	143260	195890	212190	215180	137300	148850	151430	1.36686	1.3025	1.27598	0.698247	0.772555	0.783327	1.0711	1.16023	1.17658	0.750738	0.813892	0.827999	0.571339	0.00017506	0.863779	0.0146279	0.606444	0.00016257
O95786	Antiviral innate immune response receptor RIG-I OS=Homo sapiens OX=9606 GN=DDX58 PE=1 SV=2	DDX58	106.6	41.3	12	12	292990	335400	317300	312610	361440	327720	379500	391170	428390	388720	414300	398490	0.808614	0.925661	0.875707	0.862763	0.997528	0.904465	1.04737	1.07958	1.1823	1.07282	1.14341	1.09978	1.0593	0.379249	1.26792	0.0113469	1.27051	0.00517546
O95793	Double-stranded RNA-binding protein Staufen homolog 1 OS=Homo sapiens OX=9606 GN=STAU1 PE=1 SV=2	STAU1	63.182	37.4	2	2	4738000	3976500	4129200	0	4100200	3905500	3349000	4270500	4087300	4400800	3759900	4819900	1.14452	0.960575	0.997461		0.990456	0.943424	0.808994	1.03159	0.98734	1.06307	0.908252	1.16431	0.934976	0.430156	0.911482	0.358013	1.01066	0.931138
O95810	Caveolae-associated protein 2 OS=Homo sapiens OX=9606 GN=CAVIN2 PE=1 SV=3	CAVIN2	47.173	29.2	4	4	21224	16424	84997	212470	570040	442350	133430	296970	235120	210930	296400	237710	0.092343	0.0714588	0.369811	0.924431	2.48017	1.92461	0.580537	1.29208	1.02298	0.91773	1.2896	1.03425	9.98704	0.0133038	5.42639	0.02718	6.07477	0.0163484
O95816	BAG family molecular chaperone regulator 2 OS=Homo sapiens OX=9606 GN=BAG2 PE=1 SV=1	BAG2	23.772	54.5	11	11	375890	386400	363430	293040	283740	286360	347790	312780	337600	293690	296730	307940	1.16093	1.19339	1.12245	0.905052	0.876329	0.884421	1.07415	0.966019	1.04268	0.90706	0.916449	0.951071	0.766745	0.000192026	0.886695	0.0288889	0.798031	0.00058913
O95817	BAG family molecular chaperone regulator 3 OS=Homo sapiens OX=9606 GN=BAG3 PE=1 SV=3	BAG3	61.594	37.9	3	3	153080	139800	143380	162420	158580	164960	178060	182850	176740	178890	188100	198370	0.907038	0.82835	0.849563	0.96238	0.939627	0.97743	1.05505	1.08343	1.04723	1.05997	1.11454	1.17539	1.11392	0.0209504	1.23241	0.00192883	1.29592	0.00300266
O95819	Mitogen-activated protein kinase kinase kinase kinase 4 OS=Homo sapiens OX=9606 GN=MAP4K4 PE=1 SV=2	MAP4K4	142.1	2.2	5	5	8802900	9427000	8759000	5913500	5355100	5422300	5321500	4369200	4122200	4767700	3788400	5043200	1.48589	1.59123	1.47848	0.998171	0.903916	0.915259	0.898245	0.737501	0.695808	0.804766	0.639464	0.851269	0.618436	0.000252911	0.511799	0.00112183	0.503885	0.00158049
O95822	Malonyl-CoA decarboxylase, mitochondrial OS=Homo sapiens OX=9606 GN=MLYCD PE=1 SV=3	MLYCD	55.003	19.7	6	6	130370	139670	139240	119460	100300	117750	104370	119230	99470	99498	98278	107730	1.13747	1.21861	1.21486	1.04228	0.875113	1.02736	0.910623	1.04028	0.867871	0.868115	0.857471	0.939939	0.824643	0.0317702	0.789362	0.0151752	0.746447	0.00131215
O95825	Quinone oxidoreductase-like protein 1 OS=Homo sapiens OX=9606 GN=CRYZL1 PE=1 SV=2	CRYZL1	38.696	5.7	6	6	177700	179130	132470	71288	54147	53288	65858	80339	51268	67950	57146	75160	2.00086	2.01696	1.49158	0.802684	0.609681	0.600009	0.741544	0.904596	0.577264	0.765099	0.643449	0.846282	0.365263	0.0018273	0.403566	0.00501636	0.40927	0.00221394
O95831	Apoptosis-inducing factor 1, mitochondrial OS=Homo sapiens OX=9606 GN=AIFM1 PE=1 SV=1	AIFM1	66.9	45.2	3	3	0	0	0	0	14650	0	12880	17705	0	13324	0	0					1.0007		0.879796	1.20938		0.910125
O95832	Claudin-1 OS=Homo sapiens OX=9606 GN=CLDN1 PE=1 SV=1	CLDN1	22.744	14.7	8	8	17978	21389	21692	8618.7	13540	0	14096	13916	16312	0	0	14005	1.1431	1.35998	1.37925	0.548005	0.860917		0.89627	0.884825	1.03717			0.890483	0.54436	0.0426141	0.725921	0.0155751	0.688105
O95833	Chloride intracellular channel protein 3 OS=Homo sapiens OX=9606 GN=CLIC3 PE=1 SV=2	CLIC3	26.648	31.7	25	25	1294600	1436900	1301300	1260500	1061500	1102200	1230900	1477900	865360	1397600	1011300	1051300	1.07203	1.18987	1.07758	1.04379	0.879007	0.912709	1.01928	1.22382	0.716587	1.15732	0.837437	0.87056	0.849087	0.0566867	0.886273	0.422525	0.858014	0.204723
O95834	Echinoderm microtubule-associated protein-like 2 OS=Homo sapiens OX=9606 GN=EML2 PE=1 SV=1	EML2	70.678	23.6	6	4	150540	139960	175770	97418	91427	71792	97404	101990	48603	76013	56943	92810	1.50456	1.39882	1.75672	0.973636	0.91376	0.717519	0.973496	1.01933	0.485759	0.759706	0.569112	0.927582	0.558983	0.00696427	0.531874	0.0525835	0.484196	0.0091794
O95857	Tetraspanin-13 OS=Homo sapiens OX=9606 GN=TSPAN13 PE=2 SV=1	TSPAN13	22.147	18.6	10	10	433510	406410	410540	344710	263080	237240	298990	254800	199860	286380	222080	294200	1.42454	1.33548	1.34906	1.13273	0.864494	0.779583	0.982496	0.837286	0.65675	0.941059	0.729766	0.966756	0.675775	0.0233504	0.602698	0.0119472	0.641892	0.00798939
O95858	Tetraspanin-15 OS=Homo sapiens OX=9606 GN=TSPAN15 PE=1 SV=1	TSPAN15	33.165	34.4	15	13	1963600	2098400	2100400	1618800	1375300	1607800	1541700	1052700	921580	1004700	877370	1163000	1.36004	1.45341	1.45479	1.12122	0.95257	1.11361	1.06782	0.729128	0.638311	0.695882	0.60769	0.805525	0.746771	0.00698838	0.570554	0.0198484	0.494137	0.00108555
O95861	3'(2'),5'-bisphosphate nucleotidase 1 OS=Homo sapiens OX=9606 GN=BPNT1 PE=1 SV=1	BPNT1	33.392	47.1	4	4	106600	70883	68687	214260	299090	330670	1903900	2492200	5002200	756970	2021000	1877600	0.0844688	0.056167	0.0544269	0.169777	0.236996	0.26202	1.50863	1.97479	3.96369	0.599815	1.60142	1.48779	3.42861	0.00304795	38.1781	0.000367971	18.912	0.00114976
O95864	Acyl-CoA 6-desaturase OS=Homo sapiens OX=9606 GN=FADS2 PE=1 SV=1	FADS2	52.259	28.2	24	21	370900	367370	344950	456110	484980	464540	533110	578470	573150	489980	640870	533810	0.762353	0.755097	0.709015	0.937495	0.996835	0.954822	1.09576	1.189	1.17806	1.00711	1.31725	1.0972	1.29764	0.000861884	1.5553	0.000212727	1.53677	0.00676639
O95865	N(G),N(G)-dimethylarginine dimethylaminohydrolase 2 OS=Homo sapiens OX=9606 GN=DDAH2 PE=1 SV=1	DDAH2	29.644	31.6	13	11	3774400	3627600	3916700	4128600	4606700	4924900	4756200	4463000	4685600	4033600	4806800	4184600	0.872547	0.838611	0.905444	0.95443	1.06495	1.13851	1.09952	1.03173	1.08319	0.932468	1.11121	0.967375	1.20687	0.0293471	1.22848	0.00216329	1.15075	0.0753653
O95870	Phosphatidylserine lipase ABHD16A OS=Homo sapiens OX=9606 GN=ABHD16A PE=1 SV=3	ABHD16A	63.243	22.9	6	6	380560	362220	356850	417320	411220	376940	425320	539350	457440	577420	538080	448400	0.863091	0.821497	0.809318	0.946461	0.932627	0.854881	0.964605	1.22322	1.03745	1.30956	1.22034	1.01695	1.09626	0.0703034	1.29326	0.0257132	1.42221	0.0111606
O95873	Uncharacterized protein C6orf47 OS=Homo sapiens OX=9606 GN=C6orf47 PE=1 SV=2	C6orf47	31.71	25.1	4	4	343690	490750	406260	180020	165230	141820	168750	143740	79130	178350	107060	147030	1.6162	2.30776	1.91044	0.846545	0.776995	0.66691	0.793548	0.675938	0.372109	0.838692	0.50345	0.69141	0.392577	0.00171188	0.315644	0.00915312	0.348545	0.00416096
O95881	Thioredoxin domain-containing protein 12 OS=Homo sapiens OX=9606 GN=TXNDC12 PE=1 SV=1	TXNDC12	19.206	40.1	31	25	437830	416430	425300	374570	361750	369570	440710	461080	456800	366250	361650	369220	1.08527	1.03222	1.05421	0.928463	0.896686	0.91607	1.09241	1.1429	1.13229	0.90784	0.896438	0.915202	0.864274	0.0011898	1.06176	0.0401406	0.85742	0.000615096
O95900	Mitochondrial mRNA pseudouridine synthase TRUB2 OS=Homo sapiens OX=9606 GN=TRUB2 PE=1 SV=1	TRUB2	36.694	36.3	11	11	112410	111580	123110	96509	87974	102580	90107	121500	108580	96399	93284	90015	1.09309	1.08501	1.19713	0.938463	0.855468	0.997498	0.876209	1.18148	1.05584	0.937393	0.907102	0.875314	0.827033	0.0251484	0.922463	0.400292	0.805814	0.00447224
O95905	Protein ecdysoneless homolog OS=Homo sapiens OX=9606 GN=ECD PE=1 SV=1	ECD	72.757	2.2	23	21	3339600	3580900	3397000	2291000	2084300	2160900	2372700	2057300	1934700	2037500	1883200	2292500	1.36164	1.46002	1.38504	0.934098	0.849821	0.881053	0.967409	0.838813	0.788826	0.83074	0.767828	0.93471	0.633506	0.000191009	0.616884	0.00160818	0.6022	0.00111091
O95983	Methyl-CpG-binding domain protein 3 OS=Homo sapiens OX=9606 GN=MBD3 PE=1 SV=1	MBD3	32.844	21.6	7	7	481860	491340	430350	523970	454160	440270	597500	605850	664700	597000	663610	665510	0.873974	0.891169	0.780548	0.950352	0.823734	0.798541	1.08372	1.09886	1.2056	1.08281	1.20362	1.20707	1.01058	0.897392	1.33095	0.00573771	1.37232	0.00439198
O95985	DNA topoisomerase 3-beta-1 OS=Homo sapiens OX=9606 GN=TOP3B PE=1 SV=1	TOP3B	96.661	23.3	11	11	35181	30195	46775	40744	35173	33869	25831	33754	44418	37008	52495	44592	0.917695	0.787636	1.22012	1.06281	0.917487	0.883472	0.673801	0.880472	1.15864	0.965353	1.36933	1.16318	0.978912	0.95819	0.927348	0.70242	1.19566	0.319734
O96000	NADH dehydrogenase [ubiquinone] 1 beta subcomplex subunit 10 OS=Homo sapiens OX=9606 GN=NDUFB10 PE=1 SV=3	NDUFB10	20.776	43.6	3	3	191410	203370	233270	164590	130020	110740	124310	214050	178620	156570	179580	164860	1.11969	1.18965	1.36456	0.962801	0.760577	0.647795	0.727175	1.25213	1.04487	0.915886	1.05049	0.96438	0.64541	0.0256187	0.823151	0.273466	0.797723	0.0340826
O96005	Cleft lip and palate transmembrane protein 1 OS=Homo sapiens OX=9606 GN=CLPTM1 PE=1 SV=1	CLPTM1	76.096	28	12	12	159690	174030	139600	121350	116620	131860	163640	158990	171800	175230	148010	151750	1.05722	1.15215	0.924213	0.80339	0.772075	0.87297	1.08337	1.05258	1.13739	1.1601	0.97989	1.00465	0.781353	0.0295826	1.0446	0.525915	1.00353	0.956726
O96007	Molybdopterin synthase catalytic subunit OS=Homo sapiens OX=9606 GN=MOCS2 PE=1 SV=1	MOCS2	20.944	8	21	21	0	0	248210	361870	424310	368270	267510	293060	0	259750	271200	344150			0.787044	1.14745	1.34544	1.16774	0.848242	0.929258		0.823636	0.859942	1.09126	1.55037		1.12923		1.17521
O96008	Mitochondrial import receptor subunit TOM40 homolog OS=Homo sapiens OX=9606 GN=TOMM40 PE=1 SV=1	TOMM40	37.893	64.5	15	12	173630	184520	161330	70913	64789	66204	145970	149480	136190	71250	91871	73192	1.49968	1.59374	1.39344	0.61249	0.559596	0.571817	1.26077	1.29109	1.1763	0.615401	0.793508	0.632174	0.388669	3.75399e-05	0.830908	0.0181865	0.454903	0.000896282
O96011	Peroxisomal membrane protein 11B OS=Homo sapiens OX=9606 GN=PEX11B PE=1 SV=1	PEX11B	28.431	55.6	7	7	1312500	1353400	1340000	893120	851980	822930	608960	555210	390950	556680	402280	600220	1.62568	1.67634	1.65975	1.10623	1.05528	1.01929	0.754268	0.687692	0.484237	0.689513	0.498271	0.743442	0.641062	6.21008e-05	0.388207	0.00205386	0.389221	0.00147024
O96013	Serine/threonine-protein kinase PAK 4 OS=Homo sapiens OX=9606 GN=PAK4 PE=1 SV=1	PAK4	64.071	25.4	5	5	58355	0	66286	0	50517	0	79568	55521	59366	70531	63710	70049	0.915129		1.0395		0.792212		1.24779	0.870685	0.930983	1.10607	0.999106	1.09851	0.8106		1.04008	0.860464	1.09268	0.253916
O96017	Serine/threonine-protein kinase Chk2 OS=Homo sapiens OX=9606 GN=CHEK2 PE=1 SV=1	CHEK2	60.914	5.7	25	25	62476	52772	60996	180230	233380	232200	150920	175990	156710	136580	186500	175230	0.415587	0.351036	0.405742	1.19888	1.55243	1.54458	1.00391	1.17068	1.04243	0.908522	1.24059	1.16562	3.66429	0.000207908	2.74404	0.000135137	2.82739	0.000685998
O96019	Actin-like protein 6A OS=Homo sapiens OX=9606 GN=ACTL6A PE=1 SV=1	ACTL6A	47.46	34	4	4	30649	23001	0	0	0	0	50940	0	0	0	0	0	0.879118	0.659748					1.46113								1.89897
O96033	Molybdopterin synthase sulfur carrier subunit OS=Homo sapiens OX=9606 GN=MOCS2 PE=1 SV=1	MOCS2	9.7552	53	12	12	36698	0	48033	59021	56418	0	67526	73921	71136	63179	76685	69181	0.590192		0.772486	0.949199	0.907336		1.08598	1.18883	1.14404	1.01607	1.23328	1.1126	1.36242	0.247298	1.67261	0.149319	1.64477	0.0267129
P00156	Cytochrome b OS=Homo sapiens OX=9606 GN=MT-CYB PE=1 SV=2	MT-CYB	42.717	8.7	2	2	292440	291290	266720	396580	403990	386000	449340	477360	479250	469020	513700	475920	0.715944	0.713129	0.652977	0.970897	0.989038	0.944996	1.10006	1.16866	1.17329	1.14824	1.25763	1.16514	1.39523	0.000527338	1.65318	0.000161827	1.71514	0.000196631
P00167	Cytochrome b5 OS=Homo sapiens OX=9606 GN=CYB5A PE=1 SV=2	CYB5A	15.33	49.3	14	14	679860	696300	685780	998870	792280	873620	844670	945860	774850	826490	870420	870240	0.82748	0.847489	0.834685	1.21576	0.96431	1.06331	1.02808	1.15124	0.943095	1.00595	1.05942	1.0592	1.29236	0.0202641	1.24416	0.0208493	1.24502	0.000297615
P00338	L-lactate dehydrogenase A chain OS=Homo sapiens OX=9606 GN=LDHA PE=1 SV=2	LDHA	36.688	46.7	16	15	1336100	1195300	1165700	951160	1042700	1028300	1214000	1252200	1269900	964400	995290	967300	1.19809	1.07183	1.04529	0.852908	0.934993	0.92208	1.0886	1.12285	1.13872	0.864781	0.89248	0.867381	0.817441	0.0167778	1.01055	0.796947	0.791699	0.0057741
P00352	Retinal dehydrogenase 1 OS=Homo sapiens OX=9606 GN=ALDH1A1 PE=1 SV=2	ALDH1A1	54.861	75.2	14	13	285050	312370	307120	296220	272580	308170	209620	266790	214830	286270	274730	269260	1.0356	1.13486	1.11578	1.07618	0.990297	1.1196	0.76156	0.969261	0.780488	1.04003	0.998108	0.978235	0.96952	0.52984	0.76419	0.0283301	0.917881	0.0631643
P00367	Glutamate dehydrogenase 1, mitochondrial OS=Homo sapiens OX=9606 GN=GLUD1 PE=1 SV=2	GLUD1	61.397	55.7	13	13	105160	104470	95587	148460	151480	142040	171690	172880	186760	171660	185060	175450	0.696925	0.692352	0.633482	0.983886	1.0039	0.941339	1.13784	1.14572	1.23771	1.13764	1.22644	1.16276	1.44808	0.000510366	1.74083	0.000171588	1.74358	0.000126868
P00374	Dihydrofolate reductase OS=Homo sapiens OX=9606 GN=DHFR PE=1 SV=2	DHFR	21.452	65.8	2	2	0	92648	114890	0	0	0	0	0	0	0	0	86610		0.944912	1.17176									0.883331			0.834642
P00387	NADH-cytochrome b5 reductase 3 OS=Homo sapiens OX=9606 GN=CYB5R3 PE=1 SV=3	CYB5R3	34.234	73.8	8	8	164170	195700	173560	191300	210490	204670	199630	204190	218810	219830	229220	217960	0.810873	0.966607	0.857252	0.944874	1.03966	1.01091	0.986018	1.00854	1.08075	1.08579	1.13217	1.07655	1.13691	0.0922783	1.16722	0.0560348	1.25042	0.0139799
P00390	Glutathione reductase, mitochondrial OS=Homo sapiens OX=9606 GN=GSR PE=1 SV=2	GSR	56.256	58.8	8	8	653380	653020	634680	622850	628700	608510	650400	706710	697610	780670	717510	730550	0.969815	0.969281	0.942059	0.9245	0.933183	0.903215	0.965392	1.04897	1.03547	1.15875	1.065	1.08436	0.95826	0.035346	1.05854	0.11005	1.14819	0.00735906
P00403	Cytochrome c oxidase subunit 2 OS=Homo sapiens OX=9606 GN=MT-CO2 PE=1 SV=1	MT-CO2	25.565	32.2	6	6	70188	76085	78697	60747	73467	70464	83717	43417	0	60609	0	69496	1.02183	1.10768	1.14571	0.884381	1.06956	1.02585	1.21879	0.632084		0.882372		1.01175	0.909801	0.222216	0.847673	0.627766	0.867482	0.122765
P00414	Cytochrome c oxidase subunit 3 OS=Homo sapiens OX=9606 GN=MT-CO3 PE=1 SV=2	MT-CO3	29.95	13	12	12	231100	235590	234090	141960	128440	130980	127750	109370	97270	107620	100670	125550	1.56643	1.59687	1.5867	0.962229	0.870588	0.887804	0.865911	0.741328	0.659312	0.729466	0.682358	0.850999	0.572762	5.69409e-05	0.477168	0.000705927	0.476383	0.000342124
P00439	Phenylalanine-4-hydroxylase OS=Homo sapiens OX=9606 GN=PAH PE=1 SV=1	PAH	51.861	36.9	13	13	110430	122050	112180	23492	35307	34696	131970	118940	127410	25427	34584	30991	1.46027	1.61393	1.48341	0.310646	0.466881	0.458802	1.7451	1.5728	1.6848	0.336233	0.457321	0.409809	0.271267	0.000640143	1.09766	0.0990221	0.264034	0.000148476
P00441	Superoxide dismutase [Cu-Zn] OS=Homo sapiens OX=9606 GN=SOD1 PE=1 SV=2	SOD1	15.936	42.9	3	3	27537	28721	26395	29732	25877	36874	34714	24552	31858	31417	31620	28055	0.924702	0.964461	0.886353	0.998411	0.868958	1.23824	1.16571	0.824464	1.0698	1.05499	1.06181	0.942096	1.11893	0.388833	1.10249	0.458589	1.1021	0.103619
P00450	Ceruloplasmin OS=Homo sapiens OX=9606 GN=CP PE=1 SV=1	CP	122.2	15.3	11	11	31616	36463	26770	31743	37380	27941	39509	46698	50964	43338	47302	47577	0.811879	0.936347	0.687437	0.815141	0.959895	0.717508	1.01457	1.19918	1.30872	1.11289	1.21469	1.22175	1.02335	0.855194	1.4462	0.0332107	1.45723	0.0152316
P00488	Coagulation factor XIII A chain OS=Homo sapiens OX=9606 GN=F13A1 PE=1 SV=4	F13A1	83.266	3.3	5	5	2252100	2379500	1863700	1839600	1400000	1560500	2823700	2762300	3577500	2249100	2739400	2652000	0.961771	1.01618	0.795903	0.785611	0.597878	0.66642	1.20588	1.17966	1.52779	0.96049	1.16988	1.13255	0.739011	0.0490083	1.41079	0.0367669	1.17631	0.162353
P00491	Purine nucleoside phosphorylase OS=Homo sapiens OX=9606 GN=PNP PE=1 SV=2	PNP	32.118	66.4	9	9	67630	75703	0	79359	0	0	133940	243470	157050	0	129150	23078	0.594955	0.665975		0.698137			1.1783	2.14185	1.3816		1.13616	0.203022	1.10734		2.48587	0.033122	1.06206	0.806261
P00492	Hypoxanthine-guanine phosphoribosyltransferase OS=Homo sapiens OX=9606 GN=HPRT1 PE=1 SV=2	HPRT1	24.579	56	5	5	8599.9	0	10561	29381	20756	29009	20663	16042	31648	22962	25733	27519	0.389498		0.478318	1.33069	0.94006	1.31385	0.935848	0.726558	1.43337	1.03997	1.16547	1.24636	2.75373	0.00896446	2.37821	0.0527625	2.65172	0.00244664
P00505	Aspartate aminotransferase, mitochondrial OS=Homo sapiens OX=9606 GN=GOT2 PE=1 SV=3	GOT2	47.517	67.4	13	13	385170	394840	401100	638650	649060	605630	607050	683110	818210	664310	829560	685950	0.627769	0.64353	0.653733	1.0409	1.05787	0.987086	0.989401	1.11337	1.33356	1.08273	1.35206	1.118	1.60302	3.96574e-05	1.78508	0.00284093	1.84557	0.000984206
P00519	Tyrosine-protein kinase ABL1 OS=Homo sapiens OX=9606 GN=ABL1 PE=1 SV=4	ABL1	122.87	1.2	16	16	114710	117620	121720	71104	77758	68032	109680	111840	101600	70276	85428	66658	1.23297	1.26425	1.30832	0.764267	0.835788	0.731248	1.1789	1.20212	1.09206	0.755368	0.91823	0.716479	0.612608	0.000331819	0.912639	0.0537035	0.628053	0.00369412
P00533	Epidermal growth factor receptor OS=Homo sapiens OX=9606 GN=EGFR PE=1 SV=2	EGFR	134.28	40	2	2	68124	71011	62028	125710	131510	127980	100830	106640	125000	102960	122520	114120	0.649608	0.677137	0.591478	1.19873	1.25404	1.22037	0.961481	1.01688	1.19196	0.981792	1.16831	1.08821	1.91487	0.000102008	1.65274	0.00273645	1.68818	0.00125421
P00558	Phosphoglycerate kinase 1 OS=Homo sapiens OX=9606 GN=PGK1 PE=1 SV=3	PGK1	44.614	66.7	5	5	1064700	1075400	1035000	930510	1072500	1102800	1289700	1172300	1267200	1095000	1303500	1229500	0.936816	0.946231	0.910683	0.818744	0.943679	0.97034	1.13479	1.03149	1.11499	0.963477	1.14693	1.08182	0.978177	0.670749	1.17451	0.00705205	1.14264	0.0672265
P00568	Adenylate kinase isoenzyme 1 OS=Homo sapiens OX=9606 GN=AK1 PE=1 SV=3	AK1	21.635	21.6	21	20	1812700	2040600	0	2714100	2377000	2282000	2626600	2482700	3013500	2450900	3064500	2920900	0.71763	0.807853		1.07448	0.94103	0.903421	1.03984	0.982876	1.19301	0.970287	1.2132	1.15635	1.27563	0.0575112	1.40534	0.0295331	1.45958	0.0314754
P00734	Prothrombin OS=Homo sapiens OX=9606 GN=F2 PE=1 SV=2	F2	70.036	27	12	7	143370	178440	169770	148400	116170	140660	120220	117370	139330	129220	107660	111460	1.06064	1.32009	1.25595	1.09786	0.85942	1.0406	0.889382	0.868298	1.03076	0.955964	0.796464	0.824576	0.824342	0.122718	0.766752	0.0361944	0.708613	0.0166814
P00738	Haptoglobin OS=Homo sapiens OX=9606 GN=HP PE=1 SV=1	HP	45.205	12.8	36	33	6920000	7101600	7299900	6230300	6486700	6598800	7844600	7448400	7004300	7221500	7343000	6817900	0.984855	1.0107	1.03892	0.886697	0.923187	0.939142	1.11644	1.06006	0.996852	1.02776	1.04506	0.970324	0.905931	0.0126384	1.04577	0.291801	1.00286	0.928922
P00747	Plasminogen OS=Homo sapiens OX=9606 GN=PLG PE=1 SV=2	PLG	90.568	8.5	33	11	124360	124680	108130	91413	80781	80690	108950	80411	89227	81403	79967	90590	1.30836	1.31173	1.13761	0.961734	0.849878	0.84892	1.14624	0.845985	0.938736	0.856421	0.841314	0.953076	0.708021	0.00532061	0.779987	0.0650884	0.705434	0.0046749
P00748	Coagulation factor XII OS=Homo sapiens OX=9606 GN=F12 PE=1 SV=3	F12	67.791	5.9	2	2	825960	906300	868090	606630	622530	612490	684240	649720	575910	636400	602590	661470	1.20106	1.31788	1.26232	0.882122	0.905243	0.890643	0.994977	0.94478	0.837451	0.925411	0.876247	0.961867	0.708232	0.000246373	0.734467	0.00575677	0.730848	0.0011869
P00749	Urokinase-type plasminogen activator OS=Homo sapiens OX=9606 GN=PLAU PE=1 SV=2	PLAU	48.507	14.2	4	4	264380	241700	240750	0	125530	140660	316110	274920	275580	0	121160	108180	1.2536	1.14606	1.14155		0.595219	0.666961	1.49888	1.30357	1.3067		0.574498	0.512952	0.53464	0.00168918	1.16038	0.0560755	0.460627	0.000894231
P00813	Adenosine deaminase OS=Homo sapiens OX=9606 GN=ADA PE=1 SV=3	ADA	40.764	19.6	17	17	83365	103580	83176	112820	90981	85375	102230	92875	85559	99896	98695	125950	0.859063	1.06737	0.857115	1.16259	0.937544	0.879775	1.05346	0.957061	0.881671	1.02941	1.01704	1.29789	1.07054	0.583594	1.03903	0.668935	1.20147	0.165251
P00846	ATP synthase subunit a OS=Homo sapiens OX=9606 GN=MT-ATP6 PE=1 SV=1	MT-ATP6	24.817	8.4	20	20	59501	53641	27722	915720	639500	861960	377180	317950	431160	116900	189570	241690	0.168698	0.152083	0.0785976	2.59626	1.81312	2.44384	1.06938	0.901454	1.22243	0.331436	0.53747	0.685241	17.1597	0.000397394	7.99558	0.0011347	3.89141	0.0129892
P00918	Carbonic anhydrase 2 OS=Homo sapiens OX=9606 GN=CA2 PE=1 SV=2	CA2	29.246	67.3	7	7	118160	101650	96844	0	31712	30111	26653	18974	16064	87177	108740	104580	1.75486	1.50966	1.43828		0.470971	0.447194	0.395838	0.281793	0.238575	1.29471	1.61495	1.55317	0.665243	0.112614	0.948976	0.588505	0.292858	0.000598514
P00966	Argininosuccinate synthase OS=Homo sapiens OX=9606 GN=ASS1 PE=1 SV=2	ASS1	46.53	11.2	2	2	0	0	11716	134990	146500	162890	88948	109130	137380	79854	129130	65410			0.109912	1.26638	1.37436	1.52812	0.83445	1.02378	1.28881	0.749136	1.21141	0.613632	12.6431		9.54416		7.80682
P00995	Serine protease inhibitor Kazal-type 1 OS=Homo sapiens OX=9606 GN=SPINK1 PE=1 SV=2	SPINK1	8.5067	40.5	2	2	94357	112610	132610	120960	128920	137550	119420	130330	120580	121700	139490	160890	0.74521	0.889367	1.04732	0.955314	1.01818	1.08634	0.943151	1.02932	0.952313	0.961158	1.10166	1.27067	1.14092	0.253241	1.09056	0.402368	1.24296	0.157596
P01008	Antithrombin-III OS=Homo sapiens OX=9606 GN=SERPINC1 PE=1 SV=1	SERPINC1	52.602	22.4	4	4	58025	52535	52339	41926	54073	53046	45174	56492	53941	62186	59776	58043	1.07527	0.973537	0.969905	0.77694	1.00204	0.983007	0.837129	1.04687	0.999592	1.15238	1.10772	1.07561	0.914953	0.34698	0.955236	0.552974	1.10501	0.0623638
P01009	Alpha-1-antitrypsin OS=Homo sapiens OX=9606 GN=SERPINA1 PE=1 SV=3	SERPINA1	46.736	34.2	13	13	1385800	1221600	1210300	865040	813750	901770	1134200	1154500	1195100	828970	870130	822960	1.34065	1.1818	1.17087	0.836857	0.787238	0.872391	1.09725	1.11689	1.15616	0.801963	0.841782	0.796148	0.675946	0.00179164	0.912539	0.124309	0.660623	0.000928728
P01019	Angiotensinogen OS=Homo sapiens OX=9606 GN=AGT PE=1 SV=1	AGT	53.154	24.9	8	8	4140000	3845900	3461800	1543900	2483000	2213600	2586100	2509200	2012900	2659900	2187600	1657900	1.58713	1.47438	1.32713	0.591877	0.951894	0.848616	0.991419	0.961938	0.771674	1.01971	0.838648	0.63558	0.545131	0.0148984	0.620928	0.00708999	0.568271	0.0166543
P01023	Alpha-2-macroglobulin OS=Homo sapiens OX=9606 GN=A2M PE=1 SV=3	A2M	163.29	43.7	47	40	432140	401820	390430	355970	318070	323000	367310	387520	404950	370710	369420	364300	1.15606	1.07495	1.04448	0.952292	0.850902	0.864091	0.982629	1.03669	1.08332	0.991725	0.988274	0.974577	0.814316	0.0113977	0.947231	0.260737	0.902025	0.0290259
P01024	Complement C3 OS=Homo sapiens OX=9606 GN=C3 PE=1 SV=2	C3	187.15	12.6	2	2	113010	134180	118110	35352	48537	20495	82762	41409	36111	33983	38698	57599	1.78379	2.11795	1.86429	0.558009	0.766126	0.323501	1.30635	0.653615	0.569989	0.5364	0.610823	0.909164	0.285749	0.0069912	0.438768	0.0272221	0.356638	0.00320892
P01031	Complement C5 OS=Homo sapiens OX=9606 GN=C5 PE=1 SV=4	C5	188.3	5.5	13	13	110430	122050	112180	23492	35307	34696	131970	118940	127410	25427	34584	30991	1.46027	1.61393	1.48341	0.310646	0.466881	0.458802	1.7451	1.5728	1.6848	0.336233	0.457321	0.409809	0.271267	0.000640143	1.09766	0.0990221	0.264034	0.000148476
P01033	Metalloproteinase inhibitor 1 OS=Homo sapiens OX=9606 GN=TIMP1 PE=1 SV=1	TIMP1	23.171	41.1	7	7	109400	106490	76967	184050	155610	174050	111780	144450	156220	108670	142120	139020	0.815998	0.794293	0.574085	1.3728	1.16067	1.29821	0.83375	1.07743	1.16522	0.810553	1.06005	1.03693	1.75413	0.0097495	1.40837	0.08534	1.33106	0.10973
P01034	Cystatin-C OS=Homo sapiens OX=9606 GN=CST3 PE=1 SV=1	CST3	15.799	30.1	7	7	25359	27012	0	26578	24677	14377	24177	33875	21467	46925	36780	29326	0.898233	0.956784		0.941411	0.874076	0.509243	0.856366	1.19988	0.760376	1.66212	1.30277	1.03875	0.835475	0.456353	1.01225	0.973119	1.43885	0.145312
P01042	Kininogen-1 OS=Homo sapiens OX=9606 GN=KNG1 PE=1 SV=2	KNG1	71.957	5	2	2	50554	0	0	38852	45487	0	0	0	32696	46501	45575	0	1.16814			0.897741	1.05105				0.755497	1.07448	1.05309		0.834148		0.646754		0.91067
P01112	GTPase HRas OS=Homo sapiens OX=9606 GN=HRAS PE=1 SV=1	HRAS	21.298	52.4	16	16	14031	0	0	32981	42522	40229	44069	53219	62549	68290	96527	93807	0.255936			0.601597	0.775632	0.733806	0.80385	0.970753	1.14094	1.24566	1.76072	1.71111	2.74944		3.79723		6.14411
P01116	GTPase KRas OS=Homo sapiens OX=9606 GN=KRAS PE=1 SV=1	KRAS	21.656	46	8	8	75200	81245	90615	0	39846	32541	62618	53280	67358	71056	74302	81099	1.13446	1.22565	1.367		0.601111	0.490909	0.944646	0.803774	1.01615	1.07194	1.12091	1.22345	0.43949	0.00405186	0.741747	0.0267922	0.916607	0.267696
P01130	Low-density lipoprotein receptor OS=Homo sapiens OX=9606 GN=LDLR PE=1 SV=1	LDLR	95.375	14.7	22	22	32610	36399	0	80216	63412	61600	43989	59040	58009	67634	60435	62123	0.573507	0.640144		1.41075	1.11522	1.08335	0.773628	1.03833	1.0202	1.18947	1.06286	1.09255	1.98262	0.0098179	1.55572	0.0439827	1.83736	0.00203239
P01344	Insulin-like growth factor II OS=Homo sapiens OX=9606 GN=IGF2 PE=1 SV=1	IGF2	20.14	30	4	4	351580	306910	339640	303220	270650	279220	365180	404070	372450	335960	300420	283880	1.07814	0.941158	1.04153	0.929842	0.829964	0.856245	1.11985	1.2391	1.14214	1.03024	0.921256	0.870535	0.854688	0.0418848	1.14384	0.0577145	0.921984	0.269856
P01591	Immunoglobulin J chain OS=Homo sapiens OX=9606 GN=JCHAIN PE=1 SV=4	JCHAIN	18.098	6.3	29	29	409650	399730	415510	208640	189340	207540	383060	410420	417900	192400	188960	195320	1.35853	1.32563	1.37796	0.691917	0.627912	0.688269	1.27035	1.36108	1.38589	0.63806	0.626652	0.647743	0.494346	2.99958e-05	0.98897	0.706586	0.470801	8.95027e-07
P01889	HLA class I histocompatibility antigen, B alpha chain OS=Homo sapiens OX=9606 GN=HLA-B PE=1 SV=3	HLA-B	40.46	34.3	3	3	236770	247840	221690	299560	253770	264250	266900	291940	312930	264090	325920	303770	0.863748	0.904132	0.808736	1.09281	0.925765	0.963997	0.973664	1.06501	1.14158	0.963413	1.18897	1.10817	1.15755	0.0716828	1.23428	0.0204657	1.26544	0.0289847
P01893	Putative HLA class I histocompatibility antigen, alpha chain H OS=Homo sapiens OX=9606 GN=HLA-H PE=5 SV=3	HLA-H	40.891	26.2	23	17	105330	103240	67016	135220	138460	189140	81105	74683	57637	84046	46361	68395	1.09849	1.07669	0.698913	1.41022	1.44401	1.97255	0.845847	0.778872	0.601099	0.876519	0.483501	0.713294	1.6794	0.0449512	0.774441	0.244278	0.721379	0.216016
P02452	Collagen alpha-1(I) chain OS=Homo sapiens OX=9606 GN=COL1A1 PE=1 SV=5	COL1A1	138.94	6.1	2	2	582450	610830	601280	695510	715450	715970	849360	948070	1018800	937210	1005300	1013200	0.721045	0.756178	0.744356	0.861008	0.885693	0.886336	1.05147	1.17367	1.26123	1.16022	1.24451	1.25429	1.18521	0.000553813	1.56932	0.00121084	1.64704	6.23709e-05
P02458	Collagen alpha-1(II) chain OS=Homo sapiens OX=9606 GN=COL2A1 PE=1 SV=3	COL2A1	141.78	10.3	9	9	159510	131380	168260	45786	78730	44319	130610	105860	134600	63190	35123	68401	1.64194	1.35238	1.73201	0.471304	0.810418	0.456204	1.34445	1.08968	1.38552	0.650455	0.361543	0.704095	0.367712	0.00682374	0.808167	0.116273	0.363093	0.0093348
P02462	Collagen alpha-1(IV) chain OS=Homo sapiens OX=9606 GN=COL4A1 PE=1 SV=4	COL4A1	160.61	3.5	9	9	45250	44055	43665	67630	53037	60895	92610	78487	106940	73650	78546	83829	0.655327	0.638021	0.632372	0.979442	0.768101	0.881904	1.34121	1.13668	1.54874	1.06663	1.13753	1.21404	1.36544	0.0125718	2.09098	0.001258	1.77502	0.000123726
P02545	Prelamin-A/C OS=Homo sapiens OX=9606 GN=LMNA PE=1 SV=1	LMNA	74.139	73.2	12	7	143370	178440	169770	148400	116170	140660	120220	117370	139330	129220	107660	111460	1.06064	1.32009	1.25595	1.09786	0.85942	1.0406	0.889382	0.868298	1.03076	0.955964	0.796464	0.824576	0.824342	0.122718	0.766752	0.0361944	0.708613	0.0166814
P02647	Apolipoprotein A-I OS=Homo sapiens OX=9606 GN=APOA1 PE=1 SV=1	APOA1	30.777	52.8	13	12	482640	428710	447690	360580	354650	344090	420540	501670	499460	385670	413420	368590	1.15655	1.02732	1.0728	0.86406	0.84985	0.824545	1.00774	1.20215	1.19686	0.924183	0.99068	0.883254	0.779462	0.00263257	1.04608	0.559772	0.859195	0.0343745
P02649	Apolipoprotein E OS=Homo sapiens OX=9606 GN=APOE PE=1 SV=1	APOE	36.154	62.5	17	14	365360	381930	457700	965250	823200	833650	606690	741170	995690	897570	950690	842960	0.49474	0.517178	0.61978	1.30706	1.11471	1.12886	0.82153	1.00363	1.34828	1.21542	1.28735	1.14147	2.17603	0.000812722	1.94487	0.0152401	2.2334	0.00047227
P02654	Apolipoprotein C-I OS=Homo sapiens OX=9606 GN=APOC1 PE=1 SV=1	APOC1	9.3318	24.1	10	10	279770	238050	231780	163270	175040	168250	192020	180240	208310	178640	183960	170370	1.41674	1.20547	1.17372	0.826788	0.886391	0.852007	0.972376	0.912723	1.05487	0.904621	0.931561	0.862742	0.675774	0.00332918	0.774506	0.0245464	0.711006	0.00578748
P02656	Apolipoprotein C-III OS=Homo sapiens OX=9606 GN=APOC3 PE=1 SV=1	APOC3	10.852	16.2	2	2	206640	217980	199150	206910	172770	202980	201630	202830	202820	214930	193360	226910	1.01256	1.06813	0.975863	1.01389	0.846597	0.99463	0.988015	0.993895	0.993846	1.05319	0.947491	1.11189	0.934094	0.323976	0.973564	0.37706	1.01832	0.772291
P02671	Fibrinogen alpha chain OS=Homo sapiens OX=9606 GN=FGA PE=1 SV=2	FGA	94.972	46	30	30	834340	771260	745860	513990	556270	541520	693900	761010	715710	654630	662640	655850	1.235	1.14162	1.10403	0.760811	0.823394	0.801561	1.02711	1.12645	1.0594	0.968987	0.980844	0.970793	0.685438	0.000742061	0.923095	0.136874	0.839104	0.00645719
P02679	Fibrinogen gamma chain OS=Homo sapiens OX=9606 GN=FGG PE=1 SV=3	FGG	51.511	8.8	8	8	2295300	2225000	2356400	1809200	1887400	1742200	2155400	2024300	2065300	2150900	2054200	2126300	1.10653	1.07264	1.13598	0.872187	0.909886	0.839888	1.03909	0.975884	0.995649	1.03692	0.990298	1.02506	0.790903	0.00117559	0.908139	0.0178306	0.920703	0.0187272
P02686	Myelin basic protein OS=Homo sapiens OX=9606 GN=MBP PE=1 SV=3	MBP	33.117	3.9	7	7	909080	975760	977220	957740	790950	843640	533650	660520	648450	537130	516270	722830	1.20232	1.29051	1.29244	1.26668	1.04609	1.11577	0.70579	0.873584	0.857621	0.710392	0.682803	0.955994	0.905757	0.171402	0.643809	0.00355095	0.620612	0.0109516
P02751	Fibronectin OS=Homo sapiens OX=9606 GN=FN1 PE=1 SV=5	FN1	272.32	27	2	2	708270	701740	707100	885290	842040	981080	878930	927760	924710	848330	978880	888160	0.827395	0.819767	0.826028	1.03419	0.983664	1.14609	1.02676	1.0838	1.08024	0.991012	1.14352	1.03754	1.2793	0.00561787	1.29015	0.000136959	1.28258	0.00428033
P02753	Retinol-binding protein 4 OS=Homo sapiens OX=9606 GN=RBP4 PE=1 SV=3	RBP4	23.01	45.3	6	6	130670	125550	116730	242190	210620	206070	147840	167200	252170	199170	221190	238590	0.694441	0.667231	0.620357	1.28711	1.11933	1.09515	0.78569	0.888578	1.34015	1.05848	1.17551	1.26798	1.76667	0.000715287	1.52087	0.0753824	1.76686	0.000785643
P02760	Protein AMBP OS=Homo sapiens OX=9606 GN=AMBP PE=1 SV=1	AMBP	38.999	46.9	13	12	211450	193440	225440	235930	245890	228270	241200	272010	279750	246410	274930	238990	0.876867	0.802181	0.934883	0.978384	1.01969	0.946619	1.00024	1.12801	1.1601	1.02184	1.14011	0.991074	1.12654	0.0707522	1.25801	0.0225416	1.20624	0.0379381
P02763	Alpha-1-acid glycoprotein 1 OS=Homo sapiens OX=9606 GN=ORM1 PE=1 SV=1	ORM1	23.511	22.9	4	2	49369	53520	45910	41436	34608	38756	45463	33161	41652	34335	34088	32227	1.2227	1.3255	1.13703	1.02623	0.85712	0.959851	1.12596	0.821283	1.03158	0.850359	0.844241	0.798151	0.771511	0.0193422	0.808312	0.102335	0.676416	0.0013176
P02765	Alpha-2-HS-glycoprotein OS=Homo sapiens OX=9606 GN=AHSG PE=1 SV=2	AHSG	39.34	17.4	6	3	135860	124520	119180	81085	86552	0	81427	103880	0	90783	102140	94000	1.33271	1.22147	1.16909	0.795398	0.849026		0.798753	1.019		0.89053	1.00194	0.922087	0.662492	0.00505613	0.732323	0.054658	0.755936	0.00578678
P02766	Transthyretin OS=Homo sapiens OX=9606 GN=TTR PE=1 SV=1	TTR	15.887	48.3	4	4	84970	81009	82106	59613	59413	64991	71368	77045	82311	56880	39766	59274	1.24537	1.18731	1.20339	0.873722	0.87079	0.952545	1.04601	1.12921	1.2064	0.833665	0.582833	0.868753	0.74175	0.000782891	0.93002	0.164692	0.628494	0.0197687
P02771	Alpha-fetoprotein OS=Homo sapiens OX=9606 GN=AFP PE=1 SV=1	AFP	68.677	70.9	36	33	2646600	2543100	2570500	1415900	1449900	1441300	2338500	2417100	2563000	1543200	1628500	1553200	1.31722	1.26571	1.27934	0.704697	0.721619	0.717338	1.16388	1.203	1.27561	0.768054	0.810508	0.773031	0.555024	1.85237e-06	0.943094	0.11388	0.608863	1.80502e-05
P02774	Vitamin D-binding protein OS=Homo sapiens OX=9606 GN=GC PE=1 SV=2	GC	52.917	33.5	10	6	114820	93296	89399	48715	47733	42041	92158	85188	85927	53411	50332	52599	1.61034	1.30847	1.25382	0.683225	0.669452	0.589622	1.29251	1.19476	1.20512	0.749086	0.705903	0.737698	0.465486	0.0010735	0.884907	0.223748	0.525493	0.00129963
P02786	Transferrin receptor protein 1 OS=Homo sapiens OX=9606 GN=TFRC PE=1 SV=2	TFRC	84.87	46.2	13	13	1385800	1221600	1210300	865040	813750	901770	1134200	1154500	1195100	828970	870130	822960	1.34065	1.1818	1.17087	0.836857	0.787238	0.872391	1.09725	1.11689	1.15616	0.801963	0.841782	0.796148	0.675946	0.00179164	0.912539	0.124309	0.660623	0.000928728
P02787	Serotransferrin OS=Homo sapiens OX=9606 GN=TF PE=1 SV=3	TF	77.063	62.2	43	41	277380	283210	248760	209610	201990	183490	243250	259350	229060	256420	255200	234430	1.15489	1.17916	1.03573	0.872723	0.840997	0.763971	1.01279	1.07982	0.953705	1.06762	1.06254	0.976063	0.735269	0.0055291	0.904009	0.135279	0.921789	0.179525
P02792	Ferritin light chain OS=Homo sapiens OX=9606 GN=FTL PE=1 SV=2	FTL	20.019	34.9	8	8	404030	423340	374110	731440	714280	799470	683130	728750	812900	708650	802620	738400	0.61208	0.641334	0.566753	1.10809	1.08209	1.21115	1.0349	1.10401	1.23149	1.07356	1.21592	1.11863	1.86869	0.000230538	1.8517	0.000589746	1.87242	0.000258746
P02794	Ferritin heavy chain OS=Homo sapiens OX=9606 GN=FTH1 PE=1 SV=2	FTH1	21.225	54.1	47	40	432140	401820	390430	355970	318070	323000	367310	387520	404950	370710	369420	364300	1.15606	1.07495	1.04448	0.952292	0.850902	0.864091	0.982629	1.03669	1.08332	0.991725	0.988274	0.974577	0.814316	0.0113977	0.947231	0.260737	0.902025	0.0290259
P03886	NADH-ubiquinone oxidoreductase chain 1 OS=Homo sapiens OX=9606 GN=MT-ND1 PE=1 SV=1	MT-ND1	35.66	11.9	26	22	106390	104620	102680	86178	85915	89636	92566	94669	86412	90503	94323	93647	1.13227	1.11343	1.09279	0.917162	0.914363	0.953964	0.985147	1.00753	0.919652	0.963192	1.00385	0.996652	0.834356	0.000446306	0.872348	0.00943219	0.887733	0.00189017
P03891	NADH-ubiquinone oxidoreductase chain 2 OS=Homo sapiens OX=9606 GN=MT-ND2 PE=1 SV=2	MT-ND2	38.96	2.6	38	37	133800	96867	90525	128610	94039	85359	82853	84889	74046	82125	0	88321	1.41324	1.02314	0.956158	1.35843	0.993274	0.901592	0.875123	0.896628	0.7821	0.867434		0.932878	0.958953	0.81712	0.752783	0.101307	0.796001	0.268825
P03897	NADH-ubiquinone oxidoreductase chain 3 OS=Homo sapiens OX=9606 GN=MT-ND3 PE=1 SV=1	MT-ND3	13.186	13	2	2	50554	0	0	38852	45487	0	0	0	32696	46501	45575	0	1.16814			0.897741	1.05105				0.755497	1.07448	1.05309		0.834148		0.646754		0.91067
P03915	NADH-ubiquinone oxidoreductase chain 5 OS=Homo sapiens OX=9606 GN=MT-ND5 PE=1 SV=2	MT-ND5	67.026	18.7	7	3	68328	56289	37229	111790	117340	97554	117450	123950	173120	105320	155550	124150	0.636562	0.524403	0.346835	1.04147	1.09317	0.908839	1.0942	1.15475	1.61283	0.981189	1.44914	1.15661	2.01849	0.0176079	2.5612	0.0115159	2.37893	0.0139526
P03923	NADH-ubiquinone oxidoreductase chain 6 OS=Homo sapiens OX=9606 GN=MT-ND6 PE=1 SV=2	MT-ND6	18.622	8	10	10	241320	243380	238680	287160	229180	250680	285960	269320	300680	298480	281620	304130	0.896381	0.904033	0.886575	1.06665	0.851287	0.931149	1.0622	1.00039	1.11687	1.1087	1.04608	1.12969	1.06033	0.455744	1.18328	0.00663225	1.22236	0.00109636
P04004	Vitronectin OS=Homo sapiens OX=9606 GN=VTN PE=1 SV=1	VTN	54.305	37	13	10	352210	328070	357550	295510	285630	300560	332770	373460	366240	330340	354330	333940	1.05383	0.981606	1.06981	0.884185	0.854623	0.899295	0.995669	1.11742	1.09581	0.988398	1.06018	0.99917	0.849561	0.00594456	1.03338	0.507896	0.981481	0.619086
P04035	3-hydroxy-3-methylglutaryl-coenzyme A reductase OS=Homo sapiens OX=9606 GN=HMGCR PE=1 SV=1	HMGCR	97.475	5.6	4	4	351580	306910	339640	303220	270650	279220	365180	404070	372450	335960	300420	283880	1.07814	0.941158	1.04153	0.929842	0.829964	0.856245	1.11985	1.2391	1.14214	1.03024	0.921256	0.870535	0.854688	0.0418848	1.14384	0.0577145	0.921984	0.269856
P04040	Catalase OS=Homo sapiens OX=9606 GN=CAT PE=1 SV=3	CAT	59.755	47.8	9	9	159510	131380	168260	45786	78730	44319	130610	105860	134600	63190	35123	68401	1.64194	1.35238	1.73201	0.471304	0.810418	0.456204	1.34445	1.08968	1.38552	0.650455	0.361543	0.704095	0.367712	0.00682374	0.808167	0.116273	0.363093	0.0093348
P04062	Lysosomal acid glucosylceramidase OS=Homo sapiens OX=9606 GN=GBA PE=1 SV=3	GBA	59.716	27.2	46	44	38529	43628	37663	46076	47634	38881	46857	55740	57478	59175	68539	59936	0.770405	0.872362	0.753089	0.921311	0.952464	0.777444	0.936928	1.11455	1.1493	1.18323	1.37047	1.19845	1.10658	0.269608	1.33596	0.0212979	1.5661	0.00238654
P04066	Tissue alpha-L-fucosidase OS=Homo sapiens OX=9606 GN=FUCA1 PE=1 SV=4	FUCA1	53.688	10.5	13	12	482640	428710	447690	360580	354650	344090	420540	501670	499460	385670	413420	368590	1.15655	1.02732	1.0728	0.86406	0.84985	0.824545	1.00774	1.20215	1.19686	0.924183	0.99068	0.883254	0.779462	0.00263257	1.04608	0.559772	0.859195	0.0343745
P04070	Vitamin K-dependent protein C OS=Homo sapiens OX=9606 GN=PROC PE=1 SV=1	PROC	52.071	10.6	3	3	396180	435420	441910	241690	252340	274060	168520	133750	128950	137500	107790	194740	1.63213	1.79379	1.82053	0.995685	1.03956	1.12904	0.694248	0.551007	0.531232	0.566456	0.44406	0.802266	0.603128	0.00055002	0.338607	0.000273542	0.345525	0.00337018
P04075	Fructose-bisphosphate aldolase A OS=Homo sapiens OX=9606 GN=ALDOA PE=1 SV=2	ALDOA	39.42	83.5	17	14	424970	389890	405030	577450	547500	533870	616980	626630	745480	589210	695940	696560	0.744526	0.683068	0.709592	1.01166	0.959193	0.935314	1.08092	1.09782	1.30604	1.03227	1.21925	1.22034	1.35981	0.000829216	1.63055	0.00177042	1.6245	0.00137655
P04114	Apolipoprotein B-100 OS=Homo sapiens OX=9606 GN=APOB PE=1 SV=2	APOB	515.6	1.5	3	3	290380	213980	204050	105750	115020	150580	184060	287170	252870	127560	197440	105950	1.55922	1.14898	1.09566	0.567834	0.61761	0.808552	0.988326	1.54198	1.35781	0.684944	1.06017	0.568907	0.524202	0.0137002	1.02215	0.923629	0.608334	0.0731389
P04150	Glucocorticoid receptor OS=Homo sapiens OX=9606 GN=NR3C1 PE=1 SV=1	NR3C1	85.658	23	30	30	834340	771260	745860	513990	556270	541520	693900	761010	715710	654630	662640	655850	1.235	1.14162	1.10403	0.760811	0.823394	0.801561	1.02711	1.12645	1.0594	0.968987	0.980844	0.970793	0.685438	0.000742061	0.923095	0.136874	0.839104	0.00645719
P04156	Major prion protein OS=Homo sapiens OX=9606 GN=PRNP PE=1 SV=1	PRNP	27.661	24.1	23	18	586110	539280	515870	410370	406300	413910	517220	523310	548670	495280	488090	482320	1.18671	1.09189	1.0445	0.830887	0.822646	0.838054	1.04723	1.05956	1.11091	1.00281	0.988248	0.976565	0.749778	0.00162248	0.96828	0.494989	0.893027	0.0429464
P04179	Superoxide dismutase [Mn], mitochondrial OS=Homo sapiens OX=9606 GN=SOD2 PE=1 SV=3	SOD2	24.75	54.5	15	15	97082	97068	105320	111330	123740	114450	151000	156230	157490	146890	143360	170940	0.739719	0.739613	0.802489	0.848282	0.942841	0.872055	1.15055	1.1904	1.2	1.11923	1.09234	1.30248	1.16713	0.0208546	1.55181	0.000127056	1.54002	0.00219705
P04180	Phosphatidylcholine-sterol acyltransferase OS=Homo sapiens OX=9606 GN=LCAT PE=1 SV=1	LCAT	49.577	6.1	63	63	0	149190	111360	499420	421050	566480	220430	272010	187380	189620	245400	238730		0.529201	0.395012	1.77152	1.49353	2.0094	0.781901	0.964864	0.664667	0.672613	0.870474	0.846814	3.80464	0.00329266	1.73945	0.0523009	1.72392	0.0363244
P04181	Ornithine aminotransferase, mitochondrial OS=Homo sapiens OX=9606 GN=OAT PE=1 SV=1	OAT	48.534	50.3	6	6	351110	383240	382370	638550	687200	785130	789960	657800	1200600	706040	1149100	1241900	0.469555	0.512524	0.511361	0.853962	0.919024	1.04999	1.05645	0.879706	1.60562	0.944219	1.53674	1.66085	1.89025	0.000696192	2.37155	0.00994763	2.77334	0.00519883
P04183	Thymidine kinase, cytosolic OS=Homo sapiens OX=9606 GN=TK1 PE=1 SV=2	TK1	25.468	33.3	13	12	880640	925860	920380	1147300	1115500	1162600	1002200	1118100	1401500	1223400	1461800	1353700	0.770633	0.810205	0.805409	1.00398	0.976155	1.01737	0.877008	0.978431	1.22643	1.07058	1.2792	1.1846	1.25616	0.000333781	1.29151	0.0695512	1.48114	0.00193078
P04216	Thy-1 membrane glycoprotein OS=Homo sapiens OX=9606 GN=THY1 PE=1 SV=2	THY1	17.935	24.2	4	2	49369	53520	45910	41436	34608	38756	45463	33161	41652	34335	34088	32227	1.2227	1.3255	1.13703	1.02623	0.85712	0.959851	1.12596	0.821283	1.03158	0.850359	0.844241	0.798151	0.771511	0.0193422	0.808312	0.102335	0.676416	0.0013176
P04350	Tubulin beta-4A chain OS=Homo sapiens OX=9606 GN=TUBB4A PE=1 SV=2	TUBB4A	49.585	75	6	3	135860	124520	119180	81085	86552	0	81427	103880	0	90783	102140	94000	1.33271	1.22147	1.16909	0.795398	0.849026		0.798753	1.019		0.89053	1.00194	0.922087	0.662492	0.00505613	0.732323	0.054658	0.755936	0.00578678
P04406	Glyceraldehyde-3-phosphate dehydrogenase OS=Homo sapiens OX=9606 GN=GAPDH PE=1 SV=3	GAPDH	36.053	63.9	4	4	84970	81009	82106	59613	59413	64991	71368	77045	82311	56880	39766	59274	1.24537	1.18731	1.20339	0.873722	0.87079	0.952545	1.04601	1.12921	1.2064	0.833665	0.582833	0.868753	0.74175	0.000782891	0.93002	0.164692	0.628494	0.0197687
P04424	Argininosuccinate lyase OS=Homo sapiens OX=9606 GN=ASL PE=1 SV=4	ASL	51.657	11.6	36	33	2646600	2543100	2570500	1415900	1449900	1441300	2338500	2417100	2563000	1543200	1628500	1553200	1.31722	1.26571	1.27934	0.704697	0.721619	0.717338	1.16388	1.203	1.27561	0.768054	0.810508	0.773031	0.555024	1.85237e-06	0.943094	0.11388	0.608863	1.80502e-05
P04439	HLA class I histocompatibility antigen, A alpha chain OS=Homo sapiens OX=9606 GN=HLA-A PE=1 SV=2	HLA-A	40.84	32.1	10	6	114820	93296	89399	48715	47733	42041	92158	85188	85927	53411	50332	52599	1.61034	1.30847	1.25382	0.683225	0.669452	0.589622	1.29251	1.19476	1.20512	0.749086	0.705903	0.737698	0.465486	0.0010735	0.884907	0.223748	0.525493	0.00129963
P04626	Receptor tyrosine-protein kinase erbB-2 OS=Homo sapiens OX=9606 GN=ERBB2 PE=1 SV=1	ERBB2	137.91	7.3	27	27	54888	60670	57344	58369	52187	52904	54781	58270	64436	61702	64826	56855	0.944673	1.04419	0.986943	1.00458	0.898186	0.910526	0.942831	1.00288	1.109	1.06195	1.11571	0.978527	0.945391	0.28299	1.02652	0.678445	1.06062	0.291765
P04632	Calpain small subunit 1 OS=Homo sapiens OX=9606 GN=CAPNS1 PE=1 SV=1	CAPNS1	28.315	32.8	43	41	149600	178820	152720	246840	264110	309230	262810	227180	268200	222100	263480	268230	0.638107	0.762743	0.651415	1.05288	1.12654	1.319	1.121	0.969019	1.14399	0.94735	1.12385	1.14411	1.70466	0.003675	1.57582	0.00406847	1.56672	0.00552949
P04637	Cellular tumor antigen p53 OS=Homo sapiens OX=9606 GN=TP53 PE=1 SV=4	TP53	43.653	60.3	43	43	95832	97800	115610	98754	83656	84843	246180	218110	303800	196100	272140	208720	0.568864	0.580546	0.686267	0.586209	0.496587	0.503633	1.46134	1.29471	1.80337	1.16406	1.61544	1.23897	0.86422	0.142639	2.48378	0.0013515	2.18909	0.00264915
P04733	Metallothionein-1F OS=Homo sapiens OX=9606 GN=MT1F PE=1 SV=1	MT1F	6.0863	65.6	3	2	15915000	14813000	16925000	12649000	12550000	11872000	13711000	9705400	9463700	9781300	8301700	10660000	1.30498	1.21462	1.3878	1.03718	1.02906	0.973467	1.12426	0.795812	0.775994	0.802036	0.680713	0.874086	0.777936	0.00449476	0.68999	0.037679	0.603173	0.003548
P04792	Heat shock protein beta-1 OS=Homo sapiens OX=9606 GN=HSPB1 PE=1 SV=2	HSPB1	22.782	84.9	7	7	728010	741950	658110	567760	566230	585630	968030	897180	1007900	731470	663250	694990	0.991557	1.01054	0.896352	0.773295	0.771211	0.797634	1.31847	1.22197	1.37277	0.996269	0.903353	0.946583	0.808066	0.00544441	1.3501	0.00400273	0.981974	0.725294
P04818	Thymidylate synthase OS=Homo sapiens OX=9606 GN=TYMS PE=1 SV=3	TYMS	35.716	20.4	10	10	166410	180840	131610	447450	750990	638590	374910	540440	596360	348890	719940	601360	0.363222	0.394719	0.287265	0.976647	1.63918	1.39385	0.818314	1.17962	1.30167	0.761521	1.57141	1.31259	3.83626	0.00178895	3.15689	0.00259406	3.48785	0.00694644
P04844	Dolichyl-diphosphooligosaccharide--protein glycosyltransferase subunit 2 OS=Homo sapiens OX=9606 GN=RPN2 PE=1 SV=3	RPN2	69.283	50.9	4	4	1441100	1400000	1510600	836120	735520	678020	851950	586820	445870	569770	352010	698470	1.71114	1.66234	1.79366	0.992796	0.873345	0.80507	1.01159	0.696781	0.529419	0.676536	0.417971	0.829352	0.516961	0.000517422	0.433081	0.0099239	0.372326	0.00736728
P05023	Sodium/potassium-transporting ATPase subunit alpha-1 OS=Homo sapiens OX=9606 GN=ATP1A1 PE=1 SV=1	ATP1A1	112.89	43.9	5	5	92964	96148	85115	133510	131200	127270	140490	131840	170460	131290	166280	155730	0.714056	0.738513	0.653768	1.02549	1.00775	0.977561	1.0791	1.01266	1.3093	1.00844	1.2772	1.19616	1.4294	0.000774308	1.61468	0.00513567	1.65301	0.00324935
P05026	Sodium/potassium-transporting ATPase subunit beta-1 OS=Homo sapiens OX=9606 GN=ATP1B1 PE=1 SV=1	ATP1B1	35.061	29.7	4	4	29387	30489	25351	43876	31983	36785	39487	28968	37626	37204	40462	31333	0.853961	0.885984	0.736678	1.275	0.929398	1.06894	1.14746	0.841785	1.09338	1.08112	1.17579	0.91051	1.32169	0.0635364	1.24469	0.128731	1.27893	0.0606662
P05089	Arginase-1 OS=Homo sapiens OX=9606 GN=ARG1 PE=1 SV=2	ARG1	34.735	12.7	3	3	69457	91487	88007	86355	0	62407	0	75497	74265	75193	73614	100860	0.871325	1.14769	1.10403	1.08331		0.782884		0.947096	0.931641	0.943282	0.923474	1.26527	0.896333	0.533222	0.902358	0.453713	1.00288	0.99682
P05091	Aldehyde dehydrogenase, mitochondrial OS=Homo sapiens OX=9606 GN=ALDH2 PE=1 SV=2	ALDH2	56.381	53.2	3	3	3363200	2687400	3116000	2218400	2608400	1669300	2418400	1942200	1447800	1566100	2064100	1913100	1.49396	1.19376	1.38415	0.98543	1.15867	0.741516	1.07427	0.86274	0.643124	0.695673	0.916889	0.849813	0.708671	0.0711319	0.633648	0.0435089	0.604728	0.0086938
P05109	Protein S100-A8 OS=Homo sapiens OX=9606 GN=S100A8 PE=1 SV=1	S100A8	10.834	23.7	13	10	352210	328070	357550	295510	285630	300560	332770	373460	366240	330340	354330	333940	1.05383	0.981606	1.06981	0.884185	0.854623	0.899295	0.995669	1.11742	1.09581	0.988398	1.06018	0.99917	0.849561	0.00594456	1.03338	0.507896	0.981481	0.619086
P05114	Non-histone chromosomal protein HMG-14 OS=Homo sapiens OX=9606 GN=HMGN1 PE=1 SV=3	HMGN1	10.659	29	31	31	1387500	1319000	1295800	482400	475970	488710	405080	411350	392900	1237800	1238800	1263000	1.60122	1.52217	1.4954	0.556706	0.549285	0.563988	0.467476	0.474712	0.45342	1.42846	1.42962	1.45754	0.835704	0.000316343	0.934363	0.0349333	0.361562	1.27664e-06
P05121	Plasminogen activator inhibitor 1 OS=Homo sapiens OX=9606 GN=SERPINE1 PE=1 SV=1	SERPINE1	45.059	38.1	4	4	81666	92454	91530	122350	30047	135660	0	137970	0	93436	0	108090	0.822875	0.931575	0.922265	1.23281	0.302756	1.36692		1.3902		0.94147		1.08913	1.08435	0.834519	1.5581		1.13792	0.18503
P05141	ADP/ATP translocase 2 OS=Homo sapiens OX=9606 GN=SLC25A5 PE=1 SV=7	SLC25A5	32.852	43.6	24	23	6209100	6315200	5955100	3612700	2379000	2634700	3121800	2305300	2097900	2296200	1616900	2426200	1.81862	1.8497	1.74423	1.05815	0.696801	0.771694	0.914364	0.675214	0.614468	0.672549	0.473584	0.710626	0.466812	0.00359603	0.40721	0.00166228	0.343047	0.00107058
P05154	Plasma serine protease inhibitor OS=Homo sapiens OX=9606 GN=SERPINA5 PE=1 SV=3	SERPINA5	45.674	9.1	3	3	36138	21493	14458	0	0	18211	25308	0	0	0	0	19090	1.60973	0.957386	0.644018			0.811192	1.12732					0.850347	0.757855		1.0532		0.794435
P05155	Plasma protease C1 inhibitor OS=Homo sapiens OX=9606 GN=SERPING1 PE=1 SV=2	SERPING1	55.154	17	7	7	1630600	1904900	1512600	1954800	1739100	1808400	1773900	1769200	1766400	1933000	1866800	2200500	0.895106	1.04568	0.830331	1.07307	0.954666	0.992708	0.97377	0.97119	0.969653	1.06111	1.02477	1.20795	1.08997	0.304185	1.05178	0.462333	1.18863	0.106754
P05156	Complement factor I OS=Homo sapiens OX=9606 GN=CFI PE=1 SV=2	CFI	65.75	18	7	7	43391	46135	47350	0	25600	0	37160	44517	36938	0	0	0	1.08056	1.1489	1.17916		0.637516		0.925394	1.10861	0.919866				0.561092		0.866587	0.0925147
P05161	Ubiquitin-like protein ISG15 OS=Homo sapiens OX=9606 GN=ISG15 PE=1 SV=5	ISG15	17.887	31.5	4	4	47546	43458	35130	80915	79576	80318	79161	63290	77704	66895	80792	83859	0.696948	0.637024	0.514949	1.18608	1.16646	1.17733	1.16037	0.927729	1.13902	0.980573	1.18428	1.22924	1.90915	0.00188827	1.74541	0.00819285	1.83571	0.00582355
P05165	Propionyl-CoA carboxylase alpha chain, mitochondrial OS=Homo sapiens OX=9606 GN=PCCA PE=1 SV=4	PCCA	80.058	33	9	6	93920	99086	86345	0	40400	25902	97979	116960	103100	31049	81837	71061	1.21882	1.28586	1.12052		0.52428	0.336136	1.2715	1.51782	1.33795	0.40293	1.06202	0.922174	0.356014	0.122733	1.13849	0.123976	0.65848	0.178008
P05166	Propionyl-CoA carboxylase beta chain, mitochondrial OS=Homo sapiens OX=9606 GN=PCCB PE=1 SV=3	PCCB	58.215	47.3	12	12	248390	242450	246060	187100	172160	191990	218880	183540	139690	161770	138980	170840	1.29491	1.26394	1.28276	0.975389	0.897504	1.00088	1.14106	0.95683	0.728232	0.843339	0.72453	0.890623	0.748066	0.000978623	0.735663	0.068665	0.639965	0.00193011
P05204	Non-histone chromosomal protein HMG-17 OS=Homo sapiens OX=9606 GN=HMGN2 PE=1 SV=3	HMGN2	9.3926	24.4	4	4	29397	34979	37148	0	28049	34642	22061	14834	10803	18616	27648	25971	1.13802	1.35411	1.43808		1.08584	1.34107	0.85403	0.574257	0.418208	0.720667	1.07032	1.0054	0.507229	0.0821034	0.711507	0.0685454	0.926249	0.565073
P05362	Intercellular adhesion molecule 1 OS=Homo sapiens OX=9606 GN=ICAM1 PE=1 SV=2	ICAM1	57.825	10.7	3	3	2223900	2283700	2305200	1294800	1183000	1146400	1370500	1122400	1033700	1103500	937830	1248900	1.54672	1.58831	1.60326	0.90053	0.822774	0.797319	0.95318	0.780627	0.718936	0.767482	0.652259	0.868607	0.531969	7.66609e-05	0.517643	0.0014002	0.482948	0.000926935
P05386	60S acidic ribosomal protein P1 OS=Homo sapiens OX=9606 GN=RPLP1 PE=1 SV=1	RPLP1	11.514	66.7	34	28	0	16038	0	46806	18923	0	0	17156	0	0	0	0		0.648504		1.89262	0.765161			0.693711					2.04916		1.06971
P05387	60S acidic ribosomal protein P2 OS=Homo sapiens OX=9606 GN=RPLP2 PE=1 SV=1	RPLP2	11.665	85.2	4	4	330910	425900	531450	473330	538500	203910	328760	276200	538030	480160	370170	425980	0.806557	1.03808	1.29535	1.15369	1.31253	0.497008	0.801316	0.673207	1.31139	1.17034	0.902248	1.03828	0.943707	0.733692	0.887235	0.587889	0.990724	0.982688
P05388	60S acidic ribosomal protein P0 OS=Homo sapiens OX=9606 GN=RPLP0 PE=1 SV=1	RPLP0	34.273	53.9	10	10	1910500	1751900	1964200	2650700	2352900	2422000	2394400	3011100	3309400	2693600	2990500	2751200	0.759079	0.696064	0.780415	1.05317	0.934853	0.962308	0.951342	1.19637	1.31489	1.07022	1.18818	1.09311	1.31973	0.00507573	1.54887	0.0135913	1.49918	0.000993391
P05412	Transcription factor AP-1 OS=Homo sapiens OX=9606 GN=JUN PE=1 SV=2	JUN	35.675	34.1	3	3	55367	43168	59832	139120	204900	217440	118600	139120	132830	122180	154530	138530	0.435499	0.339545	0.470619	1.09427	1.61168	1.71031	0.932868	1.09427	1.0448	0.961028	1.21548	1.08963	3.54531	0.00183434	2.46611	0.00113718	2.62201	0.00126211
P05423	DNA-directed RNA polymerase III subunit RPC4 OS=Homo sapiens OX=9606 GN=POLR3D PE=1 SV=2	POLR3D	44.395	15.6	117	114	846180	796960	796380	357530	325700	341810	671350	703240	713400	351830	354960	357360	1.53463	1.44536	1.44431	0.648414	0.590687	0.619904	1.21756	1.27539	1.29382	0.638076	0.643753	0.648106	0.420181	1.33713e-05	0.855902	0.00463119	0.436213	2.27545e-06
P05455	Lupus La protein OS=Homo sapiens OX=9606 GN=SSB PE=1 SV=2	SSB	46.836	52.5	3	3	27679	29435	26168	0	0	0	27939	34658	22024	0	0	0	0.989107	1.05186	0.935111				0.998398	1.2385	0.787026						1.01608	0.999466
P05538	HLA class II histocompatibility antigen, DQ beta 2 chain OS=Homo sapiens OX=9606 GN=HLA-DQB2 PE=1 SV=2	HLA-DQB2	30.386	7.5	27	27	295650	291020	286940	184170	190770	185390	152640	156010	146570	297930	288580	302210	1.27716	1.25716	1.23954	0.795585	0.824096	0.800855	0.659381	0.673938	0.633159	1.28701	1.24662	1.3055	0.812414	0.000609938	1.0173	0.350862	0.641396	5.60905e-06
P05546	Heparin cofactor 2 OS=Homo sapiens OX=9606 GN=SERPIND1 PE=1 SV=3	SERPIND1	57.07	8.2	3	3	880080	976400	1032400	928350	693880	880640	1028600	1311800	1543700	1278900	1127000	1229800	0.817947	0.907467	0.959513	0.862809	0.644892	0.818467	0.955981	1.21919	1.43472	1.18861	1.04743	1.14298	0.866381	0.214134	1.3445	0.0884207	1.25852	0.0182454
P05556	Integrin beta-1 OS=Homo sapiens OX=9606 GN=ITGB1 PE=1 SV=2	ITGB1	88.414	43.2	10	10	0	0	28895	82928	115650	112510	39177	36621	56341	34463	67223	40150			0.470635	1.35071	1.88368	1.83254	0.638106	0.596474	0.917669	0.561325	1.09491	0.653954	3.58872		1.52436		1.63622
P05783	Keratin, type I cytoskeletal 18 OS=Homo sapiens OX=9606 GN=KRT18 PE=1 SV=2	KRT18	48.057	83	18	18	25175	34860	25100	27529	24776	23295	31374	26887	24246	31846	25637	35398	0.898778	1.24454	0.896101	0.982819	0.884533	0.83166	1.12009	0.959899	0.865612	1.13694	0.915272	1.26375	0.888001	0.413344	0.969131	0.860766	1.09098	0.565173
P05997	Collagen alpha-2(V) chain OS=Homo sapiens OX=9606 GN=COL5A2 PE=1 SV=3	COL5A2	144.91	6.7	9	8	2896800	2902100	2884100	1631600	1499600	1527000	1871500	1406600	1250700	1478400	1277300	1568000	1.56628	1.56915	1.55942	0.882196	0.810825	0.82564	1.01191	0.76054	0.676246	0.799362	0.690628	0.847808	0.536474	1.71575e-05	0.521571	0.00512086	0.49795	0.0003272
P06132	Uroporphyrinogen decarboxylase OS=Homo sapiens OX=9606 GN=UROD PE=1 SV=2	UROD	40.786	24.8	22	22	75880	73133	104860	88992	100270	110420	76649	92308	75259	102090	84677	80802	0.854713	0.823771	1.18114	1.00241	1.12944	1.24377	0.863375	1.03976	0.847718	1.14994	0.953803	0.910155	1.18044	0.249362	0.961961	0.833325	1.05395	0.675219
P06213	Insulin receptor OS=Homo sapiens OX=9606 GN=INSR PE=1 SV=4	INSR	156.33	1.8	13	13	322810	321250	251250	605480	310360	427380	355040	385870	423910	354110	453200	471970	0.827253	0.823255	0.643869	1.55164	0.795348	1.09523	0.909848	0.988855	1.08634	0.907464	1.1614	1.2095	1.50028	0.148452	1.30102	0.0516055	1.42887	0.0435244
P06241	Tyrosine-protein kinase Fyn OS=Homo sapiens OX=9606 GN=FYN PE=1 SV=3	FYN	60.761	21.8	2	2	0	12329	0	0	0	0	0	0	0	14244	0	0		0.927934								1.07207					1.15532
P06280	Alpha-galactosidase A OS=Homo sapiens OX=9606 GN=GLA PE=1 SV=1	GLA	48.766	33.6	12	5	77454	74103	85679	62434	61437	56447	88755	92802	84437	102900	101010	92088	0.948856	0.907804	1.04962	0.764852	0.752638	0.691508	1.0873	1.13688	1.0344	1.26058	1.23743	1.12813	0.760079	0.00675955	1.12122	0.0856842	1.24769	0.0156434
P06396	Gelsolin OS=Homo sapiens OX=9606 GN=GSN PE=1 SV=1	GSN	85.696	33.5	10	10	138630	119020	130720	0	0	0	125660	140970	133780	0	0	0	1.05451	0.905347	0.994346				0.955856	1.07231	1.01762						1.031	0.601718
P06400	Retinoblastoma-associated protein OS=Homo sapiens OX=9606 GN=RB1 PE=1 SV=2	RB1	106.16	9.7	6	6	88923	86061	99525	94386	94011	93523	88215	101890	97149	106290	109280	102750	0.918307	0.888752	1.02779	0.974724	0.970851	0.965812	0.910996	1.05222	1.00326	1.09766	1.12853	1.0611	1.027	0.552132	1.04643	0.497403	1.1596	0.0344323
P06401	Progesterone receptor OS=Homo sapiens OX=9606 GN=PGR PE=1 SV=4	PGR	98.98	21.1	10	10	178320	124620	176440	164130	177370	167370	168310	164070	0	150320	148820	156890	1.10405	0.771571	1.09241	1.01619	1.09817	1.03625	1.04207	1.01582		0.93069	0.921403	0.971368	1.06152	0.578683	1.04003	0.753265	0.951291	0.771486
P06454	Prothymosin alpha OS=Homo sapiens OX=9606 GN=PTMA PE=1 SV=2	PTMA	12.203	24.3	4	4	0	47625	57690	17920	0	0	49113	46934	56552	0	0	0		1.03595	1.25489	0.3898			1.06832	1.02092	1.23013				0.340312		0.965985	0.765589
P06576	ATP synthase subunit beta, mitochondrial OS=Homo sapiens OX=9606 GN=ATP5F1B PE=1 SV=3	ATP5F1B	56.559	68.1	3	2	48633	56041	48942	54627	97391	94256	73360	87712	93195	95335	105090	80769	0.623933	0.718973	0.627897	0.700832	1.24947	1.20925	0.941165	1.12529	1.19564	1.22309	1.34824	1.03622	1.60318	0.0842724	1.65521	0.00421955	1.8305	0.00258056
P06702	Protein S100-A9 OS=Homo sapiens OX=9606 GN=S100A9 PE=1 SV=1	S100A9	13.242	33.3	14	14	47228	24659	39241	161360	154600	168320	42437	56993	102460	90363	67694	92979	0.540606	0.282265	0.449181	1.84704	1.76967	1.92671	0.485765	0.652384	1.17283	1.03436	0.774875	1.06431	4.35786	0.0015054	1.81673	0.156198	2.25898	0.0182901
P06703	Protein S100-A6 OS=Homo sapiens OX=9606 GN=S100A6 PE=1 SV=1	S100A6	10.18	45.6	6	6	201760	216340	201330	81621	75528	71037	237780	247480	187660	60411	85952	78542	1.38711	1.48735	1.38415	0.561149	0.519259	0.488383	1.63475	1.70144	1.29017	0.415329	0.590925	0.53998	0.368381	2.79534e-05	1.08635	0.442905	0.363084	0.000701115
P06730	Eukaryotic translation initiation factor 4E OS=Homo sapiens OX=9606 GN=EIF4E PE=1 SV=2	EIF4E	25.097	31.8	33	33	336410	431390	346860	332050	294370	310990	404760	299400	552000	383330	270820	424320	0.920264	1.18009	0.94885	0.908337	0.805261	0.850726	1.10724	0.819021	1.51002	1.04862	0.740839	1.16074	0.840983	0.121261	1.12694	0.649374	0.967533	0.790864
P06731	Carcinoembryonic antigen-related cell adhesion molecule 5 OS=Homo sapiens OX=9606 GN=CEACAM5 PE=1 SV=3	CEACAM5	76.794	12.4	20	20	1668300	1746800	1535200	1976100	1686400	1987800	2290800	1729500	2094700	1571300	1910100	1979000	0.90276	0.945238	0.830736	1.06932	0.912554	1.07565	1.23961	0.935877	1.1335	0.850271	1.0336	1.07089	1.14141	0.117624	1.23528	0.0866164	1.10304	0.30866
P06732	Creatine kinase M-type OS=Homo sapiens OX=9606 GN=CKM PE=1 SV=2	CKM	43.101	13.1	13	8	216370	148280	185230	172730	139490	128540	110110	90361	82675	93880	91209	79633	1.68764	1.15655	1.44475	1.34725	1.08799	1.00258	0.858832	0.704795	0.644846	0.732242	0.711409	0.621119	0.801557	0.197361	0.514923	0.00892175	0.481418	0.00394752
P06733	Alpha-enolase OS=Homo sapiens OX=9606 GN=ENO1 PE=1 SV=2	ENO1	47.168	64.5	13	12	86241	76077	94119	0	61910	0	107590	0	82129	0	0	84601	1.01859	0.898547	1.11164		0.73122		1.27075		0.970027			0.999224	0.724271		1.10974	0.497525	0.989728
P06737	Glycogen phosphorylase, liver form OS=Homo sapiens OX=9606 GN=PYGL PE=1 SV=4	PYGL	97.147	42.6	46	46	202410	226680	221080	347360	363420	355140	367200	401700	520030	434180	481930	446500	0.556119	0.6228	0.607414	0.954367	0.998491	0.975742	1.00888	1.10366	1.42877	1.1929	1.3241	1.22675	1.63945	0.000175123	1.98245	0.00356431	2.09577	9.02251e-05
P06744	Glucose-6-phosphate isomerase OS=Homo sapiens OX=9606 GN=GPI PE=1 SV=4	GPI	63.146	50.5	8	8	468780	481000	457310	526600	526920	500890	520620	544550	590730	546820	565390	570170	0.892945	0.916222	0.871097	1.00308	1.00369	0.95411	0.991692	1.03727	1.12524	1.0416	1.07697	1.08608	1.1047	0.0110312	1.17683	0.0152551	1.19564	0.000768298
P06746	DNA polymerase beta OS=Homo sapiens OX=9606 GN=POLB PE=1 SV=3	POLB	38.177	22.7	13	13	1005700	978390	1062400	559680	426130	469600	556300	357390	293760	453410	230970	327760	1.79549	1.74674	1.89672	0.999207	0.760778	0.838386	0.993173	0.638055	0.524455	0.809481	0.412355	0.585156	0.477733	0.000869213	0.396341	0.00722919	0.332232	0.00438833
P06748	Nucleophosmin OS=Homo sapiens OX=9606 GN=NPM1 PE=1 SV=2	NPM1	32.575	67.7	3	3	393080	478480	505030	258540	237530	214080	309860	239790	213360	275300	145060	311260	1.31708	1.60323	1.69219	0.866283	0.795885	0.717312	1.03824	0.803458	0.7149	0.92244	0.486049	1.04293	0.515876	0.00214975	0.554275	0.0112001	0.531473	0.0526475
P06753	Tropomyosin alpha-3 chain OS=Homo sapiens OX=9606 GN=TPM3 PE=1 SV=2	TPM3	32.95	41.8	23	20	214540	229420	177540	133710	104020	122870	130450	101440	121480	97991	135650	147230	1.49998	1.60402	1.24129	0.934849	0.727268	0.85906	0.912057	0.70923	0.849342	0.685116	0.948413	1.02938	0.580209	0.0069352	0.568576	0.00623778	0.612825	0.0269372
P06756	Integrin alpha-V OS=Homo sapiens OX=9606 GN=ITGAV PE=1 SV=2	ITGAV	116.04	37.3	4	4	79999	40728	0	96070	175090	125780	61487	78843	111530	77373	121490	111420	0.814948	0.414895		0.978663	1.78364	1.28132	0.626367	0.803172	1.13615	0.788197	1.23762	1.13503	2.19194	0.0953866	1.3908	0.367608	1.71341	0.158619
P06865	Beta-hexosaminidase subunit alpha OS=Homo sapiens OX=9606 GN=HEXA PE=1 SV=2	HEXA	60.702	26.8	16	6	189180	0	195240	254210	259750	216430	298910	353010	294870	0	355980	297630	0.696742		0.71906	0.936244	0.956648	0.797102	1.10087	1.30012	1.08599		1.31106	1.09616	1.26665	0.0532832	1.64194	0.0073455	1.70025	0.0986901
P06899	Histone H2B type 1-J OS=Homo sapiens OX=9606 GN=H2BC11 PE=1 SV=3	H2BC11	13.904	36.1	4	4	479630	460080	404360	323150	257750	237630	264290	186440	270690	243940	258270	282930	1.56863	1.50469	1.32246	1.05686	0.842972	0.77717	0.864361	0.609753	0.885293	0.797807	0.844673	0.925324	0.608994	0.00887407	0.536743	0.00842379	0.584151	0.00132505
P07093	Glia-derived nexin OS=Homo sapiens OX=9606 GN=SERPINE2 PE=1 SV=1	SERPINE2	44.002	5.5	7	7	118060	92234	112340	163500	146840	137110	151790	166760	183410	173770	185790	182790	0.780823	0.610015	0.742992	1.08135	0.971167	0.906815	1.00391	1.10291	1.21303	1.14928	1.22877	1.20893	1.38687	0.0223533	1.55582	0.00880517	1.68101	0.00255014
P07099	Epoxide hydrolase 1 OS=Homo sapiens OX=9606 GN=EPHX1 PE=1 SV=1	EPHX1	52.948	63.5	7	7	43391	46135	47350	0	25600	0	37160	44517	36938	0	0	0	1.08056	1.1489	1.17916		0.637516		0.925394	1.10861	0.919866				0.561092		0.866587	0.0925147
P07108	Acyl-CoA-binding protein OS=Homo sapiens OX=9606 GN=DBI PE=1 SV=2	DBI	10.044	50.6	4	4	146880	125640	151330	156310	150710	134520	174420	198110	224930	195580	204710	184510	0.860772	0.736298	0.886851	0.916035	0.883217	0.788338	1.02217	1.161	1.31817	1.14617	1.19968	1.0813	1.04174	0.59612	1.4096	0.0216902	1.37973	0.00757234
P07148	Fatty acid-binding protein, liver OS=Homo sapiens OX=9606 GN=FABP1 PE=1 SV=1	FABP1	14.208	11	13	13	271470	298720	275160	199220	215760	232600	224560	176260	181610	179560	155770	187850	1.25364	1.37948	1.27068	0.919994	0.996375	1.07414	1.03701	0.813965	0.838671	0.829204	0.719342	0.867487	0.76605	0.00762631	0.688981	0.00994702	0.618892	0.00164921
P07195	L-lactate dehydrogenase B chain OS=Homo sapiens OX=9606 GN=LDHB PE=1 SV=2	LDHB	36.638	48.5	14	14	0	17237	18071	0	21532	20085	19724	0	12334	33870	34454	24817		0.767514	0.80465		0.958758	0.894327	0.878253		0.549198	1.50813	1.53414	1.10503	1.17868	0.0731674	0.907953	0.691415	1.75864	0.0281736
P07196	Neurofilament light polypeptide OS=Homo sapiens OX=9606 GN=NEFL PE=1 SV=3	NEFL	61.516	40	2	2	31846	0	0	25037	0	0	25922	27391	27151	24931	43582	23414	1.11119			0.87361			0.90449	0.955747	0.947373	0.869911	1.5207	0.816979	0.78619		0.84222		0.962204
P07199	Major centromere autoantigen B OS=Homo sapiens OX=9606 GN=CENPB PE=1 SV=2	CENPB	65.171	18.2	16	16	108870	103780	91272	165490	109230	114230	105690	115030	148440	123140	141380	151330	0.883995	0.842665	0.741104	1.34373	0.886918	0.927517	0.858174	0.934012	1.20529	0.999863	1.14797	1.22876	1.27977	0.177971	1.21465	0.179667	1.36828	0.0176385
P07203	Glutathione peroxidase 1 OS=Homo sapiens OX=9606 GN=GPX1 PE=1 SV=4	GPX1	22.088	73.9	16	16	640940	680790	601500	1049200	962550	1378300	665880	661860	875850	577760	929350	746290	0.787213	0.836157	0.738772	1.28864	1.18222	1.69285	0.817844	0.812907	1.07573	0.709614	1.14144	0.916605	1.76269	0.0081608	1.14578	0.264084	1.17167	0.376569
P07204	Thrombomodulin OS=Homo sapiens OX=9606 GN=THBD PE=1 SV=2	THBD	60.329	7	4	2	448960	482010	433030	568500	532190	534100	594930	615590	666190	555460	681170	656810	0.795918	0.854509	0.767677	1.00784	0.943468	0.946854	1.05469	1.09132	1.18102	0.984721	1.20758	1.1644	1.19853	0.00884075	1.37589	0.00226564	1.38815	0.00983145
P07205	Phosphoglycerate kinase 2 OS=Homo sapiens OX=9606 GN=PGK2 PE=1 SV=3	PGK2	44.796	20.1	6	5	329100	372780	318030	457540	395440	433720	403140	403820	462070	419920	449540	463730	0.804509	0.911288	0.777448	1.11849	0.966682	1.06026	0.985506	0.987168	1.12956	1.02653	1.09893	1.13362	1.26158	0.0223985	1.24426	0.0296761	1.30716	0.00883808
P07225	Vitamin K-dependent protein S OS=Homo sapiens OX=9606 GN=PROS1 PE=1 SV=1	PROS1	75.122	12.3	7	7	142410	116590	84553	40388	50854	0	99442	93855	101800	40688	29091	49603	1.84453	1.5101	1.09515	0.523115	0.658673		1.288	1.21563	1.31854	0.527001	0.376794	0.64247	0.398375	0.0242275	0.858956	0.44499	0.347492	0.00825153
P07237	Protein disulfide-isomerase OS=Homo sapiens OX=9606 GN=P4HB PE=1 SV=3	P4HB	57.116	65.9	11	11	27186	30012	21734	31614	0	27672	29507	29901	34628	31230	29702	36638	0.906684	1.00093	0.724853	1.05436		0.922892	0.984092	0.997232	1.15488	1.04156	0.990595	1.22192	1.12665	0.413058	1.19135	0.169554	1.23613	0.131249
P07306	Asialoglycoprotein receptor 1 OS=Homo sapiens OX=9606 GN=ASGR1 PE=1 SV=2	ASGR1	33.186	51.5	12	12	291620	322410	289920	282940	273150	254240	300880	293080	268130	275360	319110	321350	1.00208	1.10788	0.996234	0.97225	0.938609	0.873629	1.0339	1.00709	0.921359	0.946203	1.09654	1.10424	0.896432	0.0795825	0.953692	0.38829	1.01313	0.856641
P07307	Asialoglycoprotein receptor 2 OS=Homo sapiens OX=9606 GN=ASGR2 PE=1 SV=2	ASGR2	35.092	50.2	9	9	216070	201300	190240	154190	168660	155780	192220	155650	180080	122450	126580	129600	1.30109	1.21215	1.14555	0.928473	1.01561	0.938048	1.15748	0.937265	1.08437	0.737347	0.762216	0.780402	0.787726	0.00687522	0.868896	0.1196	0.623146	0.000305438
P07311	Acylphosphatase-1 OS=Homo sapiens OX=9606 GN=ACYP1 PE=1 SV=2	ACYP1	11.261	55.6	14	14	3020900	3099600	2900100	3115700	3215000	3106400	3916400	4024600	4491500	4059200	4309100	4132300	0.835449	0.857214	0.802041	0.861667	0.889129	0.859095	1.08311	1.11303	1.24215	1.1226	1.19171	1.14281	1.04617	0.111166	1.37823	0.00228498	1.38578	0.000240467
P07320	Gamma-crystallin D OS=Homo sapiens OX=9606 GN=CRYGD PE=1 SV=3	CRYGD	20.738	28.7	7	7	296560	280110	280230	223290	221160	223620	241930	254470	237650	248950	234520	260680	1.18499	1.11926	1.11974	0.892217	0.883706	0.893536	0.966699	1.01681	0.949597	0.994749	0.93709	1.04162	0.779636	0.000208097	0.856634	0.00516314	0.868421	0.0170413
P07339	Cathepsin D OS=Homo sapiens OX=9606 GN=CTSD PE=1 SV=1	CTSD	44.552	52.2	26	26	335170	351000	351780	228100	234590	253920	306480	280860	173120	247030	194640	243980	1.25662	1.31597	1.3189	0.855196	0.879528	0.952001	1.14906	1.053	0.649064	0.926169	0.729747	0.914733	0.690409	0.000486476	0.732656	0.128863	0.660581	0.00602278
P07355	Annexin A2 OS=Homo sapiens OX=9606 GN=ANXA2 PE=1 SV=2	ANXA2	38.604	78.8	3	3	1127200	1058500	1467300	1467700	1497300	1616700	1415500	973750	1138300	1071900	1271000	1410800	0.871774	0.818641	1.13481	1.13512	1.15801	1.25035	1.09474	0.753096	0.880359	0.829005	0.982988	1.09111	1.25423	0.0864785	0.965658	0.816659	1.02757	0.820011
P07357	Complement component C8 alpha chain OS=Homo sapiens OX=9606 GN=C8A PE=1 SV=2	C8A	65.163	11.1	25	25	60585	63582	66430	75242	89878	92869	86492	96496	98749	97272	113970	99754	0.698172	0.732709	0.765529	0.867077	1.03574	1.07021	0.996721	1.11201	1.13797	1.12095	1.31337	1.14955	1.35358	0.0132693	1.47818	0.00132746	1.63169	0.000948494
P07358	Complement component C8 beta chain OS=Homo sapiens OX=9606 GN=C8B PE=1 SV=3	C8B	67.046	6.6	42	23	834540	838830	840330	944730	937250	941970	1088700	1077800	1288900	1119200	1136800	1254900	0.813924	0.818108	0.819571	0.921392	0.914097	0.9187	1.06181	1.05117	1.25706	1.09155	1.10872	1.2239	1.12342	3.05117e-06	1.37463	0.00561055	1.39671	0.000752124
P07384	Calpain-1 catalytic subunit OS=Homo sapiens OX=9606 GN=CAPN1 PE=1 SV=1	CAPN1	81.889	35.3	6	6	63312	57958	69372	77492	54121	53190	50355	84556	85458	102030	86111	72939	0.886625	0.811648	0.97149	1.0852	0.757914	0.744876	0.705175	1.18413	1.19676	1.42883	1.2059	1.02144	0.969372	0.757664	1.15593	0.548864	1.36948	0.0488186
P07437	Tubulin beta chain OS=Homo sapiens OX=9606 GN=TUBB PE=1 SV=2	TUBB	49.67	70.3	9	9	203130	198370	169460	186930	153080	198010	166060	154060	139570	166830	147810	153210	1.19692	1.16888	0.998527	1.10147	0.902009	1.16676	0.978493	0.907784	0.822403	0.98303	0.870956	0.902775	0.942308	0.554409	0.805118	0.0465896	0.819409	0.0426578
P07476	Involucrin OS=Homo sapiens OX=9606 GN=IVL PE=1 SV=2	IVL	68.478	23.8	21	16	192830	155440	174620	99605	108530	87926	115100	94772	85216	105340	71095	96823	1.66796	1.34454	1.51045	0.861575	0.938775	0.760552	0.995605	0.81977	0.737111	0.911182	0.614966	0.837511	0.566201	0.0028635	0.56434	0.00591443	0.522592	0.00810915
P07602	Prosaposin OS=Homo sapiens OX=9606 GN=PSAP PE=1 SV=2	PSAP	58.112	39.1	16	16	145200	76204	82943	3116.7	0	18659	121370	159870	144240	11611	24055	13753	1.99395	1.04647	1.13901	0.0428		0.256234	1.66671	2.19541	1.98077	0.159448	0.330334	0.188863	0.107323	0.0379991	1.39801	0.162887	0.162377	0.00363877
P07686	Beta-hexosaminidase subunit beta OS=Homo sapiens OX=9606 GN=HEXB PE=1 SV=3	HEXB	63.111	32.2	9	9	415790	370920	368090	538650	473560	508640	525520	477400	604410	482530	636210	655020	0.82379	0.73489	0.729283	1.06721	0.938247	1.00775	1.04119	0.945855	1.1975	0.956019	1.2605	1.29777	1.31698	0.00707457	1.39187	0.0143205	1.53599	0.0159557
P07711	Procathepsin L OS=Homo sapiens OX=9606 GN=CTSL PE=1 SV=2	CTSL	37.564	21.9	13	13	170100	194590	176260	105490	117450	115430	178830	178000	152270	105180	131640	112150	1.17487	1.34402	1.21741	0.72861	0.811217	0.797265	1.23516	1.22943	1.05172	0.726469	0.909226	0.77461	0.625511	0.000853241	0.941122	0.404847	0.645106	0.00479575
P07737	Profilin-1 OS=Homo sapiens OX=9606 GN=PFN1 PE=1 SV=2	PFN1	15.054	70	6	6	0	30079	0	30434	31023	0	29339	32506	25185	34110	34307	38266		0.949034		0.960235	0.978819		0.925686	1.02561	0.794622	1.07622	1.08243	1.20735	1.02159		0.96446		1.18225
P07738	Bisphosphoglycerate mutase OS=Homo sapiens OX=9606 GN=BPGM PE=1 SV=2	BPGM	30.005	26.3	21	19	530130	561690	425800	203240	359240	267280	391980	256980	195280	359470	214680	345280	1.54743	1.63955	1.24289	0.59325	1.04861	0.78018	1.14417	0.750115	0.570015	1.04928	0.626643	1.00786	0.546751	0.0279217	0.556292	0.0473558	0.605837	0.0488692
P07741	Adenine phosphoribosyltransferase OS=Homo sapiens OX=9606 GN=APRT PE=1 SV=2	APRT	19.608	62.2	15	13	1000900	1074100	1023200	371780	344190	359850	1100700	1024700	1046400	305700	347590	303260	1.44667	1.55247	1.4789	0.53736	0.497482	0.520117	1.59092	1.48107	1.51244	0.44185	0.502396	0.438323	0.34724	4.15816e-06	1.02376	0.474586	0.308744	1.76464e-05
P07814	Bifunctional glutamate/proline--tRNA ligase OS=Homo sapiens OX=9606 GN=EPRS1 PE=1 SV=5	EPRS1	170.59	55.5	25	25	337020	334010	315350	408850	381150	374890	339600	360180	432890	328810	395890	336050	0.930847	0.922533	0.870994	1.12924	1.05273	1.03544	0.937973	0.994814	1.19564	0.908171	1.09345	0.928167	1.18097	0.00793783	1.14831	0.154363	1.0754	0.325527
P07858	Cathepsin B OS=Homo sapiens OX=9606 GN=CTSB PE=1 SV=3	CTSB	37.821	41.3	7	7	157860	195330	142750	242980	190470	275690	226810	193320	249430	164390	210100	218790	0.767578	0.949771	0.694107	1.18146	0.92614	1.34051	1.10284	0.939998	1.21283	0.799329	1.02159	1.06384	1.42989	0.0675924	1.35008	0.0628168	1.19627	0.233674
P07900	Heat shock protein HSP 90-alpha OS=Homo sapiens OX=9606 GN=HSP90AA1 PE=1 SV=5	HSP90AA1	84.659	53.3	26	23	118540	127160	136220	380350	478630	683130	130960	245210	416240	114830	350100	331600	0.404922	0.434368	0.465316	1.29924	1.63496	2.33351	0.447348	0.837616	1.42184	0.392249	1.19591	1.13272	4.03778	0.00144605	2.07481	0.137187	2.08559	0.162838
P07902	Galactose-1-phosphate uridylyltransferase OS=Homo sapiens OX=9606 GN=GALT PE=1 SV=3	GALT	43.363	14.2	22	22	80174	71335	81449	124580	120280	123650	119700	174440	168920	170400	188130	162080	0.606943	0.540029	0.616595	0.94311	0.910558	0.93607	0.906167	1.32057	1.27878	1.28998	1.4242	1.227	1.58187	0.000438032	1.98774	0.00613084	2.23478	0.000185974
P07910	Heterogeneous nuclear ribonucleoproteins C1/C2 OS=Homo sapiens OX=9606 GN=HNRNPC PE=1 SV=4	HNRNPC	33.67	50.7	34	24	83524	94968	84869	0	87482	90597	78181	0	0	66521	0	0	0.997485	1.13416	1.01355		1.04475	1.08195	0.933676			0.794427			1.01427	0.789748	0.890576		0.757755
P07919	Cytochrome b-c1 complex subunit 6, mitochondrial OS=Homo sapiens OX=9606 GN=UQCRH PE=1 SV=2	UQCRH	10.739	65.9	17	11	295690	310020	313230	220740	197430	212760	204790	173060	164880	188130	170160	194390	1.34136	1.40637	1.42093	1.00136	0.895618	0.965161	0.929006	0.785066	0.747959	0.85343	0.771911	0.881827	0.686585	0.000541552	0.590604	0.00145818	0.601432	0.00031178
P07942	Laminin subunit beta-1 OS=Homo sapiens OX=9606 GN=LAMB1 PE=1 SV=2	LAMB1	198.04	29.8	6	6	87975	87700	108930	340250	363040	389040	436090	307870	381990	389990	342380	302760	0.298388	0.297455	0.369461	1.15404	1.23133	1.31952	1.4791	1.04421	1.29561	1.32274	1.16126	1.02688	3.83806	7.81337e-05	3.95618	0.00038433	3.63708	0.000227981
P07947	Tyrosine-protein kinase Yes OS=Homo sapiens OX=9606 GN=YES1 PE=1 SV=3	YES1	60.801	26.5	22	22	412780	428380	395060	319530	287700	311120	339110	254510	256620	249940	231730	290240	1.31155	1.36112	1.25525	1.01526	0.914127	0.98854	1.07747	0.80867	0.815374	0.794149	0.73629	0.922197	0.742869	0.00161838	0.687774	0.0169555	0.624412	0.00248752
P07948	Tyrosine-protein kinase Lyn OS=Homo sapiens OX=9606 GN=LYN PE=1 SV=3	LYN	58.573	23.6	14	5	0	29281	36419	0	38144	37400	37266	69701	72529	65809	55156	56403		0.587844	0.731147		0.765778	0.750841	0.748151	1.39932	1.45609	1.32118	1.10731	1.13234	1.14983	0.408137	1.82137	0.147664	1.79978	0.0121453
P07954	Fumarate hydratase, mitochondrial OS=Homo sapiens OX=9606 GN=FH PE=1 SV=3	FH	54.636	49.4	29	29	138410	148910	155220	101450	97394	101990	96625	102620	77957	93224	77265	88628	1.29791	1.39637	1.45554	0.951322	0.913288	0.956386	0.906077	0.962293	0.731022	0.874185	0.724533	0.831087	0.679789	0.000458381	0.626389	0.0062268	0.585522	0.00119265
P07992	DNA excision repair protein ERCC-1 OS=Homo sapiens OX=9606 GN=ERCC1 PE=1 SV=1	ERCC1	32.562	10.8	12	12	29207	16160	23978	40618	31185	34029	48595	50001	55264	52230	58114	63470	0.696994	0.385641	0.572209	0.969305	0.744197	0.812066	1.15967	1.19322	1.31882	1.24641	1.38683	1.51464	1.52617	0.0794602	2.21876	0.00985029	2.50651	0.00666962
P07996	Thrombospondin-1 OS=Homo sapiens OX=9606 GN=THBS1 PE=1 SV=2	THBS1	129.38	22.1	18	18	132610	159700	140380	128860	129140	127580	162900	164760	155250	149040	171420	172800	0.886806	1.06797	0.938766	0.861728	0.863601	0.853169	1.08936	1.1018	1.03821	0.996679	1.14634	1.15557	0.891123	0.111399	1.11606	0.123994	1.13998	0.145333
P08047	Transcription factor Sp1 OS=Homo sapiens OX=9606 GN=SP1 PE=1 SV=3	SP1	80.692	6.9	7	7	93668	93275	85734	166710	172620	164550	200150	237900	241870	243460	237980	245460	0.514806	0.512646	0.4712	0.91625	0.948732	0.904379	1.10004	1.30752	1.32934	1.33807	1.30796	1.34907	1.8479	4.42354e-05	2.4935	0.000169985	2.66579	5.40483e-06
P08048	Zinc finger Y-chromosomal protein OS=Homo sapiens OX=9606 GN=ZFY PE=1 SV=3	ZFY	90.504	11.4	6	6	885470	931800	767930	1881400	1909300	1948400	1801800	1767100	1852600	1257500	1738900	1608100	0.579044	0.609342	0.50218	1.23032	1.24857	1.27414	1.17827	1.15558	1.21149	0.82233	1.13714	1.0516	2.21998	0.000167938	2.09713	0.000235373	1.7811	0.00732149
P08069	Insulin-like growth factor 1 receptor OS=Homo sapiens OX=9606 GN=IGF1R PE=1 SV=1	IGF1R	154.79	20.3	5	5	113730	112220	126440	132860	127860	116040	132740	134250	140370	178070	107490	161800	0.861662	0.850221	0.957957	1.0066	0.968716	0.879163	1.00569	1.01713	1.0635	1.34913	0.814385	1.22586	1.06916	0.293418	1.15599	0.0242785	1.2695	0.244302
P08133	Annexin A6 OS=Homo sapiens OX=9606 GN=ANXA6 PE=1 SV=3	ANXA6	75.872	52.3	7	7	74162	94182	78494	603230	896350	913670	565850	878290	879770	727120	1073700	822320	0.116988	0.148569	0.123822	0.951575	1.41396	1.44128	0.892609	1.38547	1.38781	1.14701	1.69373	1.29718	9.77666	0.000121596	9.41472	0.000168468	10.627	6.47953e-05
P08174	Complement decay-accelerating factor OS=Homo sapiens OX=9606 GN=CD55 PE=1 SV=4	CD55	41.4	25.5	7	7	142410	116590	84553	40388	50854	0	99442	93855	101800	40688	29091	49603	1.84453	1.5101	1.09515	0.523115	0.658673		1.288	1.21563	1.31854	0.527001	0.376794	0.64247	0.398375	0.0242275	0.858956	0.44499	0.347492	0.00825153
P08183	ATP-dependent translocase ABCB1 OS=Homo sapiens OX=9606 GN=ABCB1 PE=1 SV=3	ABCB1	141.48	22	24	23	0	27834	0	51495	50061	0	64888	0	87373	69445	205060	85976		0.34677		0.64155	0.623685		0.808407		1.08854	0.86518	2.55474	1.07113	1.82432		2.73516		4.31703
P08195	4F2 cell-surface antigen heavy chain OS=Homo sapiens OX=9606 GN=SLC3A2 PE=1 SV=3	SLC3A2	67.993	55.6	40	40	83652	103090	73162	146330	145940	179810	182530	200920	196660	144500	158460	175600	0.560591	0.690854	0.490292	0.980625	0.978011	1.20499	1.22322	1.34646	1.31791	0.968361	1.06191	1.17678	1.81636	0.00770923	2.23202	0.00144779	1.8413	0.00573569
P08236	Beta-glucuronidase OS=Homo sapiens OX=9606 GN=GUSB PE=1 SV=2	GUSB	74.731	13.7	6	6	0	0	42151	44335	43632	35250	52579	61262	71333	59809	68225	71337			0.766503	0.806218	0.793435	0.64101	0.956133	1.11403	1.29717	1.08761	1.24065	1.29724	0.974409		1.46437		1.57664
P08237	ATP-dependent 6-phosphofructokinase, muscle type OS=Homo sapiens OX=9606 GN=PFKM PE=1 SV=2	PFKM	85.182	26.7	12	12	5200100	5855800	5965100	3363100	2730800	2769500	2190700	2089800	1499000	2515700	1355000	1941600	1.66509	1.87505	1.91004	1.07688	0.874411	0.886803	0.701469	0.669161	0.479985	0.805535	0.433875	0.621707	0.520733	0.00119735	0.339551	0.00100237	0.341478	0.00391944
P08238	Heat shock protein HSP 90-beta OS=Homo sapiens OX=9606 GN=HSP90AB1 PE=1 SV=4	HSP90AB1	83.263	51.5	9	9	216070	201300	190240	154190	168660	155780	192220	155650	180080	122450	126580	129600	1.30109	1.21215	1.14555	0.928473	1.01561	0.938048	1.15748	0.937265	1.08437	0.737347	0.762216	0.780402	0.787726	0.00687522	0.868896	0.1196	0.623146	0.000305438
P08240	Signal recognition particle receptor subunit alpha OS=Homo sapiens OX=9606 GN=SRPRA PE=1 SV=2	SRPRA	69.81	30.3	3	3	0	0	43055	0	0	0	61700	47035	0	0	0	0			0.850945				1.21945	0.929607							1.26275
P08243	Asparagine synthetase [glutamine-hydrolyzing] OS=Homo sapiens OX=9606 GN=ASNS PE=1 SV=4	ASNS	64.369	33.9	16	16	6506700	7239400	14425000	3031400	6185700	1952700	4996300	3726100	6762300	4988600	7695600	5620900	1.06768	1.18791	2.36699	0.497422	1.01501	0.320418	0.819842	0.611415	1.10962	0.818578	1.26277	0.922332	0.396499	0.08055	0.549666	0.137316	0.649783	0.245252
P08247	Synaptophysin OS=Homo sapiens OX=9606 GN=SYP PE=1 SV=3	SYP	33.845	3.8	25	25	42967	46447	45628	77810	76230	71852	74233	85342	90432	76315	97254	85201	0.592845	0.640861	0.629561	1.0736	1.0518	0.991391	1.02424	1.17752	1.24775	1.05297	1.34188	1.17558	1.67275	0.000105481	1.85133	0.000629832	1.91622	0.000945897
P08397	Porphobilinogen deaminase OS=Homo sapiens OX=9606 GN=HMBS PE=1 SV=2	HMBS	39.33	26.6	13	13	1330000	1388200	1488300	6851900	6142400	6294400	9987600	14404000	20975000	7172000	23637000	15105000	0.139054	0.145139	0.155604	0.716377	0.642198	0.65809	1.04422	1.50596	2.19297	0.749844	2.47129	1.57925	4.58545	5.22519e-06	10.7849	0.00042142	10.915	0.0028516
P08559	Pyruvate dehydrogenase E1 component subunit alpha, somatic form, mitochondrial OS=Homo sapiens OX=9606 GN=PDHA1 PE=1 SV=3	PDHA1	43.295	57.2	25	5	91427	92911	66891	104750	121560	127090	165780	165840	170320	123360	157290	131710	0.722301	0.734025	0.528459	0.827557	0.960361	1.00405	1.30971	1.31019	1.34558	0.974581	1.24264	1.04055	1.40668	0.0458105	1.99794	0.00280727	1.64137	0.0178768
P08571	Monocyte differentiation antigen CD14 OS=Homo sapiens OX=9606 GN=CD14 PE=1 SV=2	CD14	40.076	7.5	23	23	306590	334490	288900	578970	514720	491330	641510	805980	825450	1036600	838580	854620	0.489386	0.533921	0.461149	0.924166	0.821609	0.784273	1.02399	1.28652	1.3176	1.65465	1.33856	1.36417	1.70436	0.00119277	2.44407	0.000612564	2.93533	0.000177959
P08572	Collagen alpha-2(IV) chain OS=Homo sapiens OX=9606 GN=COL4A2 PE=1 SV=4	COL4A2	167.55	4.4	9	9	129260	115190	140370	93105	73030	72390	89816	78918	74804	81229	63941	87238	1.41102	1.25743	1.5323	1.01635	0.797205	0.790218	0.980443	0.861479	0.81657	0.886706	0.697988	0.952301	0.619835	0.00865195	0.632862	0.00442025	0.60394	0.00980628
P08574	Cytochrome c1, heme protein, mitochondrial OS=Homo sapiens OX=9606 GN=CYC1 PE=1 SV=3	CYC1	35.422	37.2	5	5	78156	84164	86207	82033	76919	74056	86235	83444	83655	87525	81318	91853	0.94205	1.01447	1.03909	0.988781	0.92714	0.892631	1.03943	1.00579	1.00833	1.05498	0.980163	1.10715	0.937556	0.199173	1.01934	0.559831	1.04896	0.361795
P08579	U2 small nuclear ribonucleoprotein B'' OS=Homo sapiens OX=9606 GN=SNRPB2 PE=1 SV=1	SNRPB2	25.486	31.6	13	13	303810	324240	344230	168500	186160	176810	203990	182420	150230	186200	146680	201930	1.4157	1.5109	1.60405	0.785182	0.867474	0.823905	0.950559	0.850047	0.700047	0.867661	0.683504	0.94096	0.546622	0.000197252	0.55194	0.00337102	0.550058	0.00411203
P08581	Hepatocyte growth factor receptor OS=Homo sapiens OX=9606 GN=MET PE=1 SV=4	MET	155.54	19.4	2	2	0	0	0	29313	0	0	0	0	0	31404	0	27124				1.00112						1.07253		0.926356
P08582	Melanotransferrin OS=Homo sapiens OX=9606 GN=MELTF PE=1 SV=2	MELTF	80.214	42.5	7	7	929970	881730	614710	695460	1058600	682140	2290100	2960200	3038400	2212400	2600800	2309100	0.550452	0.521898	0.363848	0.411644	0.626588	0.40376	1.35552	1.75215	1.79844	1.30953	1.53942	1.36676	1.00403	0.99525	3.41603	0.00144734	2.93532	0.00141542
P08603	Complement factor H OS=Homo sapiens OX=9606 GN=CFH PE=1 SV=4	CFH	139.09	3.7	75	74	1188800	1471800	1293900	1302300	1427600	1387500	1590100	1510500	1348500	1250500	1312700	1308000	0.870268	1.07744	0.947207	0.953356	1.04508	1.01573	1.16404	1.10577	0.987177	0.915435	0.960969	0.957529	1.04119	0.555707	1.12507	0.204797	0.978935	0.796377
P08621	U1 small nuclear ribonucleoprotein 70 kDa OS=Homo sapiens OX=9606 GN=SNRNP70 PE=1 SV=2	SNRNP70	51.556	39.1	9	9	235680	267360	215590	232330	258030	252710	267290	304960	308190	317230	303530	313580	0.86317	0.979197	0.789591	0.850901	0.945026	0.925542	0.978941	1.11691	1.12874	1.16184	1.11167	1.14848	1.03401	0.631926	1.22516	0.0571934	1.30017	0.0140099
P08648	Integrin alpha-5 OS=Homo sapiens OX=9606 GN=ITGA5 PE=1 SV=2	ITGA5	114.54	20.8	55	38	22867	37713	19583	29288	40539	34882	30747	34051	33719	30560	35055	38624	0.707906	1.1675	0.606241	0.906684	1.25499	1.07986	0.951851	1.05413	1.04386	0.946062	1.08522	1.1957	1.3062	0.24373	1.22896	0.287272	1.30034	0.226305
P08651	Nuclear factor 1 C-type OS=Homo sapiens OX=9606 GN=NFIC PE=1 SV=2	NFIC	55.674	20.1	6	6	376720	336870	360160	465190	515050	475620	571160	629880	672970	658880	716390	645220	0.703699	0.629261	0.672766	0.868958	0.962094	0.888441	1.06691	1.17659	1.25708	1.23076	1.33819	1.20525	1.35586	0.00245486	1.74529	0.000648332	1.88171	0.000156519
P08670	Vimentin OS=Homo sapiens OX=9606 GN=VIM PE=1 SV=4	VIM	53.651	82	21	21	225120	244280	222470	232880	230750	243230	253790	252230	272920	221410	266090	258570	0.923967	1.00261	0.913091	0.955817	0.947075	0.998297	1.04164	1.03524	1.12015	0.90874	1.09212	1.06126	1.02167	0.547521	1.12585	0.0376162	1.07834	0.318616
P08697	Alpha-2-antiplasmin OS=Homo sapiens OX=9606 GN=SERPINF2 PE=1 SV=3	SERPINF2	54.565	24	9	6	0	0	68506	104180	98138	0	54558	120590	111940	0	119870	121100			0.686019	1.04326	0.982753		0.546344	1.20759	1.12097		1.20038	1.21269	1.47664		1.3969		1.75875
P08708	40S ribosomal protein S17 OS=Homo sapiens OX=9606 GN=RPS17 PE=1 SV=2	RPS17	15.55	63	4	4	180090	133880	0	159960	172230	243510	180480	247860	222310	156160	208540	201550	0.940387	0.699089		0.835273	0.899343	1.27155	0.942423	1.29427	1.16085	0.81543	1.08895	1.05245	1.22241	0.403562	1.38155	0.140023	1.20234	0.330482
P08754	Guanine nucleotide-binding protein G(i) subunit alpha OS=Homo sapiens OX=9606 GN=GNAI3 PE=1 SV=3	GNAI3	40.532	43.5	33	33	445080	421020	423090	324460	306150	311680	425780	439630	461460	309650	312350	321370	1.18643	1.12229	1.12781	0.864896	0.816088	0.830829	1.13498	1.1719	1.23009	0.825418	0.832615	0.856659	0.730916	0.00022242	1.02923	0.385674	0.731754	0.000119563
P08758	Annexin A5 OS=Homo sapiens OX=9606 GN=ANXA5 PE=1 SV=2	ANXA5	35.936	68.1	12	7	218170	248570	256500	72017	89432	94978	241230	265630	254450	98185	78464	88687	1.3049	1.48673	1.53416	0.430742	0.534904	0.568075	1.44283	1.58877	1.5219	0.587256	0.469303	0.530448	0.354553	0.00043629	1.05264	0.40444	0.366871	0.00025004
P08865	40S ribosomal protein SA OS=Homo sapiens OX=9606 GN=RPSA PE=1 SV=4	RPSA	32.854	62.4	4	3	46157	43872	59991	22095	0	25786	41893	48610	51465	0	0	0	1.08647	1.03268	1.4121	0.520083		0.606963	0.986098	1.14421	1.21141				0.478746	0.0131253	0.946327	0.689996
P08910	Monoacylglycerol lipase ABHD2 OS=Homo sapiens OX=9606 GN=ABHD2 PE=1 SV=1	ABHD2	48.314	6.1	17	17	472060	346630	474930	139570	144780	122450	350270	278650	266440	250080	244770	296640	1.67236	1.228	1.68252	0.494451	0.512909	0.433801	1.24089	0.987167	0.943911	0.885952	0.867141	1.0509	0.314466	0.000578032	0.692135	0.052939	0.611841	0.0158175
P09012	U1 small nuclear ribonucleoprotein A OS=Homo sapiens OX=9606 GN=SNRPA PE=1 SV=3	SNRPA	31.279	34.8	4	4	349560	342000	374980	279390	290810	239170	314240	319940	297280	329230	373990	341690	1.08889	1.06534	1.16808	0.870311	0.905884	0.745024	0.97887	0.996625	0.926039	1.02556	1.16499	1.06438	0.758874	0.0133012	0.873347	0.0189892	0.979719	0.675581
P09038	Fibroblast growth factor 2 OS=Homo sapiens OX=9606 GN=FGF2 PE=1 SV=3	FGF2	30.77	13.5	3	3	0	0	46093	0	0	0	41780	0	28910	0	0	0			1.18407				1.07327		0.742659						0.766819
P09104	Gamma-enolase OS=Homo sapiens OX=9606 GN=ENO2 PE=1 SV=3	ENO2	47.268	44.9	27	27	3630000	3455000	3053900	1760100	3204500	1563200	3425300	7372800	5559700	3182300	2721100	2440300	1.05298	1.00222	0.885869	0.510566	0.929555	0.45345	0.993604	2.13869	1.61275	0.923115	0.789331	0.707877	0.643837	0.0982929	1.61337	0.132456	0.822939	0.0990346
P09132	Signal recognition particle 19 kDa protein OS=Homo sapiens OX=9606 GN=SRP19 PE=1 SV=3	SRP19	16.156	54.2	24	23	640370	571650	623780	726520	669560	716400	697920	833930	846710	879600	804320	790960	0.873061	0.77937	0.850443	0.990515	0.912858	0.976718	0.951523	1.13696	1.15438	1.19922	1.09659	1.07837	1.15071	0.0296568	1.29565	0.0224207	1.34812	0.00328527
P09211	Glutathione S-transferase P OS=Homo sapiens OX=9606 GN=GSTP1 PE=1 SV=2	GSTP1	23.356	49	22	21	878180	990210	1344500	814370	1190800	1604800	1247700	948610	1168600	661430	1061700	1130600	0.808048	0.911131	1.23713	0.749334	1.0957	1.47664	1.14806	0.872854	1.07528	0.608608	0.976912	1.04031	1.12359	0.70419	1.04732	0.730016	0.888213	0.574732
P09234	U1 small nuclear ribonucleoprotein C OS=Homo sapiens OX=9606 GN=SNRPC PE=1 SV=1	SNRPC	17.394	24.5	10	10	262210	244670	230980	208690	196620	200670	253380	233140	259810	193370	192420	192960	1.17895	1.10009	1.03853	0.938312	0.884043	0.902253	1.13925	1.04824	1.16816	0.86943	0.865159	0.867587	0.821267	0.0085069	1.01148	0.823573	0.784363	0.00275588
P09327	Villin-1 OS=Homo sapiens OX=9606 GN=VIL1 PE=1 SV=4	VIL1	92.694	43	29	29	129760	137080	116660	178550	175430	168700	228280	255650	244120	229960	263160	248790	0.655315	0.692282	0.589157	0.901715	0.885958	0.85197	1.15286	1.29109	1.23286	1.16135	1.32901	1.25644	1.36292	0.00343607	1.89844	0.000369436	1.93458	0.000423515
P09382	Galectin-1 OS=Homo sapiens OX=9606 GN=LGALS1 PE=1 SV=2	LGALS1	14.716	64.4	22	19	104620	132590	204570	213150	533790	363490	263530	329150	278570	285400	315620	313230	0.376138	0.476698	0.735486	0.766334	1.91912	1.30685	0.947464	1.18339	1.00154	1.02609	1.13474	1.12615	2.51354	0.0540854	1.97214	0.0262339	2.06947	0.0183393
P09417	Dihydropteridine reductase OS=Homo sapiens OX=9606 GN=QDPR PE=1 SV=2	QDPR	25.789	46.3	49	27	8728300	8791400	8575400	7185800	7188100	6933300	9663200	8658400	8951700	9361800	10149000	9535500	1.00981	1.01711	0.992122	0.831354	0.83162	0.802141	1.11797	1.00172	1.03566	1.0831	1.17418	1.1032	0.816521	0.000134829	1.04515	0.265119	1.11309	0.0139613
P09429	High mobility group protein B1 OS=Homo sapiens OX=9606 GN=HMGB1 PE=1 SV=3	HMGB1	24.893	43.3	19	19	45730	42897	41245	78534	73062	80706	83242	77276	94619	79846	103690	87906	0.617449	0.579198	0.556893	1.06037	0.986488	1.0897	1.12394	1.04339	1.27755	1.07809	1.40003	1.18691	1.7887	0.000161637	1.96453	0.000532798	2.09007	0.000870429
P09455	Retinol-binding protein 1 OS=Homo sapiens OX=9606 GN=RBP1 PE=1 SV=2	RBP1	15.85	60	9	5	25453	25470	23545	0	0	0	0	11441	0	23803	0	21627	1.16278	1.16355	1.07561					0.522663		1.0874		0.987993			0.915091	0.166836
P09488	Glutathione S-transferase Mu 1 OS=Homo sapiens OX=9606 GN=GSTM1 PE=1 SV=3	GSTM1	25.712	44.5	9	2	234510	247690	147340	276250	329870	301740	364960	312880	335370	264220	371800	253140	0.818113	0.864093	0.514011	0.963727	1.15079	1.05265	1.2732	1.09151	1.16997	0.921759	1.29706	0.883106	1.4421	0.0872053	1.60944	0.0429813	1.4124	0.157577
P09493	Tropomyosin alpha-1 chain OS=Homo sapiens OX=9606 GN=TPM1 PE=1 SV=2	TPM1	32.708	47.9	15	15	62395	52799	61629	69774	125660	118320	157200	86361	94436	121160	107110	103600	0.645219	0.545988	0.637297	0.721524	1.29943	1.22353	1.62558	0.893048	0.97655	1.2529	1.10761	1.07131	1.7744	0.0490067	1.9115	0.0340469	1.87685	0.000929018
P09496	Clathrin light chain A OS=Homo sapiens OX=9606 GN=CLTA PE=1 SV=1	CLTA	27.076	16.5	6	6	270480	274400	267540	284970	261310	255540	279190	328170	320060	364790	328940	339450	0.907946	0.921104	0.898077	0.956585	0.877164	0.857795	0.937183	1.1016	1.07438	1.22452	1.10418	1.13946	0.986953	0.698114	1.14155	0.0626315	1.27173	0.00160271
P09497	Clathrin light chain B OS=Homo sapiens OX=9606 GN=CLTB PE=1 SV=1	CLTB	25.19	20.5	14	14	263390	318560	230090	913690	898860	1097000	449150	656020	757260	562430	595000	448540	0.439594	0.531673	0.384017	1.52494	1.50019	1.83088	0.749626	1.09489	1.26386	0.938688	0.993047	0.748607	3.58301	0.000356466	2.29352	0.0110025	1.9777	0.00590653
P09525	Annexin A4 OS=Homo sapiens OX=9606 GN=ANXA4 PE=1 SV=4	ANXA4	35.882	63.9	7	7	149720	165570	141080	77214	102280	0	0	123930	109860	126770	0	0	1.20206	1.32931	1.13269	0.619929	0.821177			0.994998	0.882034	1.0178			0.589962	0.0213914	0.768423	0.0395356	0.833337
P09543	2',3'-cyclic-nucleotide 3'-phosphodiesterase OS=Homo sapiens OX=9606 GN=CNP PE=1 SV=2	CNP	47.578	26.1	7	6	128700	128570	120050	197260	209700	208430	183250	198170	199650	211180	228810	211810	0.693931	0.693231	0.647292	1.0636	1.13067	1.12382	0.988057	1.0685	1.07648	1.13865	1.23371	1.14205	1.63095	8.42533e-05	1.53999	0.000271615	1.72745	9.73e-05
P09601	Heme oxygenase 1 OS=Homo sapiens OX=9606 GN=HMOX1 PE=1 SV=1	HMOX1	32.818	42.4	3	2	0	0	0	0	0	0	22580	20396	19503	0	0	0							1.0842	0.979337	0.936459
P09651	Heterogeneous nuclear ribonucleoprotein A1 OS=Homo sapiens OX=9606 GN=HNRNPA1 PE=1 SV=5	HNRNPA1	38.746	46	15	15	21624	0	0	21375	21411	17065	21974	0	20982	0	22950	24543	1.00621			0.994626	0.996301	0.794072	1.0225		0.976338		1.06791	1.14204	0.922601		0.993248		1.09815
P09661	U2 small nuclear ribonucleoprotein A' OS=Homo sapiens OX=9606 GN=SNRPA1 PE=1 SV=2	SNRPA1	28.415	36.9	13	13	453720	436860	444640	601450	637480	619630	669770	721580	796870	734210	805480	766010	0.708227	0.68191	0.694054	0.938824	0.995065	0.967202	1.04547	1.12634	1.24386	1.14605	1.2573	1.19569	1.39195	7.91931e-05	1.63885	0.000673027	1.72683	4.64869e-05
P09668	Pro-cathepsin H OS=Homo sapiens OX=9606 GN=CTSH PE=1 SV=4	CTSH	37.393	7.8	49	44	66779	45047	71580	89026	91612	86485	90263	85579	91807	75701	96857	80023	0.825486	0.556847	0.884833	1.10049	1.13246	1.06908	1.11578	1.05788	1.13487	0.935775	1.19729	0.989201	1.45646	0.0527239	1.45933	0.0526524	1.37717	0.108707
P09669	Cytochrome c oxidase subunit 6C OS=Homo sapiens OX=9606 GN=COX6C PE=1 SV=2	COX6C	8.7813	52	9	6	1460200	1636600	1497500	1619900	1552100	1608500	1890000	1696200	1699400	1601500	1555000	1549100	0.904802	1.01411	0.927915	1.00376	0.961747	0.996695	1.17112	1.05104	1.05302	0.992358	0.963544	0.959888	1.04053	0.332811	1.15047	0.0480188	1.02423	0.526734
P09758	Tumor-associated calcium signal transducer 2 OS=Homo sapiens OX=9606 GN=TACSTD2 PE=1 SV=3	TACSTD2	35.709	12	4	4	84826	82609	91554	114820	95510	103880	90411	115790	76260	107010	82317	106300	0.884151	0.861043	0.954278	1.19678	0.995512	1.08275	0.942365	1.20689	0.794867	1.11538	0.858	1.10798	1.21322	0.0358029	1.09063	0.591435	1.14147	0.241251
P09874	Poly [ADP-ribose] polymerase 1 OS=Homo sapiens OX=9606 GN=PARP1 PE=1 SV=4	PARP1	113.08	49.9	7	7	51601	56392	44447	66191	62639	65626	81935	87057	80338	79206	95456	67219	0.738822	0.80742	0.636391	0.947721	0.896864	0.939632	1.17314	1.24648	1.15028	1.13407	1.36674	0.96244	1.27562	0.0256815	1.63559	0.00251455	1.58673	0.0205844
P09913	Interferon-induced protein with tetratricopeptide repeats 2 OS=Homo sapiens OX=9606 GN=IFIT2 PE=1 SV=1	IFIT2	54.632	24.3	5	5	165110	166250	178040	437310	481500	544170	384500	401830	484330	397730	462520	431080	0.436956	0.439973	0.471175	1.15732	1.27427	1.44012	1.01756	1.06342	1.28176	1.05257	1.22404	1.14083	2.87197	0.000100191	2.49442	0.00026153	2.535	4.86363e-05
P09936	Ubiquitin carboxyl-terminal hydrolase isozyme L1 OS=Homo sapiens OX=9606 GN=UCHL1 PE=1 SV=2	UCHL1	24.824	50.7	12	7	4176900	4471800	4746500	2100800	1862800	1736600	2187200	1836900	1533100	1848600	1452200	1816700	1.68366	1.80253	1.91326	0.846809	0.750874	0.700004	0.881636	0.740434	0.617976	0.74515	0.585366	0.732292	0.42554	0.000212874	0.414865	0.00123159	0.38204	0.000357371
P09958	Furin OS=Homo sapiens OX=9606 GN=FURIN PE=1 SV=2	FURIN	86.677	15.9	8	8	143860	135570	145490	30987	49286	39748	95882	113620	107150	33595	48187	34355	1.76564	1.66389	1.78565	0.380314	0.604903	0.48784	1.17679	1.3945	1.31509	0.412322	0.591415	0.42165	0.282456	0.000704276	0.745204	0.00552677	0.273315	0.000382717
P09960	Leukotriene A-4 hydrolase OS=Homo sapiens OX=9606 GN=LTA4H PE=1 SV=2	LTA4H	69.284	49.1	20	20	104280	98080	91171	748990	674350	783010	141310	197030	314310	156680	269810	208030	0.330431	0.310785	0.288893	2.37332	2.13681	2.48112	0.447768	0.624327	0.995952	0.496471	0.854945	0.659183	7.51658	4.3422e-06	2.22344	0.0337029	2.16168	0.00983337
P09972	Fructose-bisphosphate aldolase C OS=Homo sapiens OX=9606 GN=ALDOC PE=1 SV=2	ALDOC	39.455	22.8	16	16	135230	130350	129050	135610	135860	135160	126480	146250	140400	131800	133150	144800	0.99915	0.963094	0.953489	1.00196	1.00381	0.998633	0.934501	1.08057	1.03735	0.973808	0.983782	1.06986	1.03041	0.102621	1.04688	0.386882	1.03831	0.326324
P0C7P0	CDGSH iron-sulfur domain-containing protein 3, mitochondrial OS=Homo sapiens OX=9606 GN=CISD3 PE=1 SV=1	CISD3	14.215	10.2	12	10	289890	289360	277680	397900	362170	363440	358790	403540	420280	402900	450980	415720	0.784786	0.783351	0.751731	1.07719	0.980461	0.983899	0.971311	1.09246	1.13778	1.09072	1.22089	1.12543	1.31109	0.00133689	1.38005	0.00293804	1.48157	0.00042162
P0CAP2	DNA-directed RNA polymerase II subunit GRINL1A OS=Homo sapiens OX=9606 GN=POLR2M PE=1 SV=1	POLR2M	41.739	10.1	2	2	31615000	32291000	30704000	13263000	9425800	8865000	4431800	8536200	1877000	11211000	3835700	3764700	2.37379	2.42455	2.30539	0.995844	0.70773	0.665623	0.332759	0.640935	0.140933	0.841771	0.288001	0.28267	0.333514	0.00090796	0.156907	0.00983454	0.198831	0.00826254
P0CG12	Decreased expression in renal and prostate cancer protein OS=Homo sapiens OX=9606 GN=DERPC PE=1 SV=1	DERPC	51.391	4.4	6	3	142560	0	0	0	0	0	0	0	0	146640	0	0	0.985892									1.01411							1.02862
P0CG13	Chromosome transmission fidelity protein 8 homolog OS=Homo sapiens OX=9606 GN=CHTF8 PE=1 SV=1	CHTF8	13.313	11.1	4	4	8120600	9157700	0	7659300	5795300	6008500	8344600	8244100	9230700	8080500	9496900	9920400	0.991872	1.11855		0.935528	0.707854	0.733894	1.01923	1.00696	1.12746	0.986974	1.15998	1.2117	0.750965	0.0313214	0.996217	0.095426	1.06098	0.0377873
P0CG39	POTE ankyrin domain family member J OS=Homo sapiens OX=9606 GN=POTEJ PE=3 SV=1	POTEJ	117.39	10.6	19	19	125570	174960	188110	431020	281320	426670	376480	467010	618810	319020	549130	496600	0.338258	0.471304	0.506728	1.16107	0.757815	1.14936	1.01416	1.25802	1.66694	0.859371	1.47924	1.33773	2.33098	0.0109249	2.99259	0.00458855	2.79296	0.00815741
P0DI82	Trafficking protein particle complex subunit 2B OS=Homo sapiens OX=9606 GN=TRAPPC2B PE=1 SV=1	TRAPPC2B	16.445	15.7	4	4	49979	58656	48994	71357	83759	79875	69266	78422	82270	72613	88303	76930	0.697038	0.818052	0.6833	0.995188	1.16815	1.11399	0.966026	1.09372	1.14739	1.01271	1.23153	1.07291	1.49079	0.00570495	1.45886	0.00783515	1.5089	0.00719376
P0DMM9	Sulfotransferase 1A3 OS=Homo sapiens OX=9606 GN=SULT1A3 PE=1 SV=1	SULT1A3	34.196	39.3	14	14	245020	231840	171430	330150	294220	311910	277640	319730	324010	239710	188310	138190	0.95706	0.905578	0.669614	1.28958	1.14924	1.21833	1.08447	1.24888	1.2656	0.936318	0.735548	0.539777	1.44423	0.0309278	1.42125	0.0410908	0.87339	0.487254
P0DMN0	Sulfotransferase 1A4 OS=Homo sapiens OX=9606 GN=SULT1A4 PE=1 SV=1	SULT1A4	34.196	61.1	24	24	0	0	49582	0	37198	43772	0	0	0	0	46416	80655			0.962298		0.721946	0.849536					0.900851	1.56537	0.816526				1.28142
P0DMV9	Heat shock 70 kDa protein 1B OS=Homo sapiens OX=9606 GN=HSPA1B PE=1 SV=1	HSPA1B	70.051	61.8	3	3	54966	0	29978	0	93682	104800	226000	103210	106280	129120	133010	0	0.504252		0.275015		0.859428	0.961423	2.0733	0.946836	0.975	1.18453	1.22022		2.33662	0.198698	3.41786	0.0574924	3.08592	0.160382
P0DN37	Peptidyl-prolyl cis-trans isomerase A-like 4G OS=Homo sapiens OX=9606 GN=PPIAL4G PE=3 SV=1	PPIAL4G	18.166	26	5	5	126170	94091	119900	129130	103850	116120	154120	134530	139490	126720	141500	111740	1.01114	0.754055	0.960891	1.03486	0.832264	0.930597	1.23513	1.07814	1.11789	1.01555	1.134	0.895495	1.02628	0.799283	1.25864	0.0758173	1.117	0.371477
P0DPA3	Putative uncharacterized protein SNHG28 OS=Homo sapiens OX=9606 GN=SNHG28 PE=5 SV=1	SNHG28	25.086	76.5	5	5	260050	237840	260860	477180	482150	445810	388830	423610	650260	387960	570710	482630	0.615759	0.563169	0.617677	1.12989	1.14166	1.05561	0.920691	1.00304	1.53972	0.918631	1.35136	1.1428	1.85191	9.36233e-05	1.92778	0.0175917	1.89957	0.00553117
P0DPB6	DNA-directed RNA polymerases I and III subunit RPAC2 OS=Homo sapiens OX=9606 GN=POLR1D PE=1 SV=1	POLR1D	15.237	64.7	11	11	380360	514410	364370	345160	280380	350440	420450	296450	605380	380190	290380	433570	0.979144	1.32422	0.937982	0.88853	0.72177	0.902122	1.08235	0.763138	1.5584	0.978707	0.747513	1.11612	0.775116	0.129904	1.05015	0.939174	0.8769	0.453972
P0DPI2	Glutamine amidotransferase-like class 1 domain-containing protein 3A, mitochondrial OS=Homo sapiens OX=9606 GN=GATD3A PE=1 SV=1	GATD3A	28.17	54.9	9	9	334190	382320	286910	480790	472830	526910	650060	630480	769240	565650	547600	577450	0.644281	0.73707	0.55313	0.926909	0.911563	1.01582	1.25324	1.21549	1.48301	1.09051	1.05571	1.11326	1.47548	0.0116021	2.04279	0.00227194	1.68494	0.00331554
P10109	Adrenodoxin, mitochondrial OS=Homo sapiens OX=9606 GN=FDX1 PE=1 SV=1	FDX1	19.393	14.1	14	10	102060	134150	104030	163530	196410	191890	250870	277410	251740	182380	218370	218770	0.534436	0.702476	0.544752	0.856324	1.0285	1.00483	1.31368	1.45266	1.31823	0.955032	1.14349	1.14559	1.62188	0.00974244	2.29256	0.000883991	1.82083	0.00482546
P10114	Ras-related protein Rap-2a OS=Homo sapiens OX=9606 GN=RAP2A PE=1 SV=1	RAP2A	20.615	31.1	23	23	68832	75942	74640	76857	75878	71753	59562	62632	62384	93097	95551	97687	0.902897	0.996162	0.979083	1.00816	0.995323	0.941213	0.781299	0.821569	0.818316	1.22119	1.25338	1.2814	0.822218	0.00181187	1.305	0.00131995	1.02313	0.561772
P10155	60 kDa SS-A/Ro ribonucleoprotein OS=Homo sapiens OX=9606 GN=RO60 PE=1 SV=2	RO60	60.67	39.4	5	5	0	0	23101	22083	23450	0	29264	26402	31367	27090	25424	27995			0.880314	0.841521	0.893613		1.11517	1.00611	1.19531	1.03232	0.968837	1.06681	0.98552		1.25583		1.1617
P10176	Cytochrome c oxidase subunit 8A, mitochondrial OS=Homo sapiens OX=9606 GN=COX8A PE=1 SV=2	COX8A	7.579	13	9	2	605890	652380	604150	942000	913570	925930	952540	985900	1096800	850250	0	947930	0.703234	0.757193	0.701215	1.09334	1.06035	1.07469	1.10558	1.1443	1.27302	0.986854		1.10023	1.49349	0.00011301	1.62973	0.000589721	1.44826	0.00570819
P10253	Lysosomal alpha-glucosidase OS=Homo sapiens OX=9606 GN=GAA PE=1 SV=4	GAA	105.32	25.3	13	5	248280	260880	240140	235410	236420	237170	275190	247810	285330	232110	253260	267370	0.986749	1.03683	0.954398	0.935599	0.939613	0.942594	1.0937	0.984881	1.134	0.922484	1.00654	1.06262	0.946216	0.0862713	1.07878	0.1997	1.00459	0.945448
P10301	Ras-related protein R-Ras OS=Homo sapiens OX=9606 GN=RRAS PE=1 SV=1	RRAS	23.48	52.8	6	6	85905	85133	77773	91500	82009	73919	83102	87224	93455	108080	103040	107770	0.955464	0.946878	0.865017	1.01769	0.912132	0.822152	0.924288	0.970135	1.03944	1.2021	1.14605	1.19865	0.994442	0.909682	1.06017	0.279108	1.28166	0.00213658
P10321	HLA class I histocompatibility antigen, C alpha chain OS=Homo sapiens OX=9606 GN=HLA-C PE=1 SV=3	HLA-C	40.648	30.9	7	7	483950	499730	467970	902290	882820	932490	831590	841140	906940	727830	921810	909270	0.623926	0.64427	0.603324	1.16327	1.13816	1.2022	1.07212	1.08443	1.16926	0.938345	1.18843	1.17226	1.87208	1.43993e-05	1.77706	6.51268e-05	1.76276	0.0020588
P10398	Serine/threonine-protein kinase A-Raf OS=Homo sapiens OX=9606 GN=ARAF PE=1 SV=2	ARAF	67.585	9.2	18	18	6721400	7190700	6630100	4002100	3687400	3801700	4729500	3287600	3081800	3359400	2754600	3699700	1.52338	1.62974	1.50269	0.90706	0.835735	0.86164	1.07192	0.745121	0.698478	0.761395	0.624319	0.838522	0.559395	7.42005e-05	0.540298	0.00952197	0.477734	0.00117873
P10412	Histone H1.4 OS=Homo sapiens OX=9606 GN=H1-4 PE=1 SV=2	H1-4	21.865	31.5	12	12	8154400	8604700	8652500	6193600	5153100	5717400	5794700	4500900	4307100	4323300	3777800	5124000	1.39186	1.46872	1.47688	1.05718	0.879575	0.975895	0.989089	0.768252	0.735173	0.737938	0.644827	0.874608	0.671508	0.00208738	0.574647	0.00397652	0.520436	0.00184905
P10515	Dihydrolipoyllysine-residue acetyltransferase component of pyruvate dehydrogenase complex, mitochondrial OS=Homo sapiens OX=9606 GN=DLAT PE=1 SV=3	DLAT	68.996	41.6	8	8	280410	307140	298030	240390	208780	222800	225210	185910	154800	209540	159060	241580	1.23093	1.34826	1.30827	1.05525	0.916489	0.978033	0.988612	0.816096	0.679531	0.919825	0.698231	1.06047	0.758791	0.00473842	0.639039	0.0146765	0.689017	0.037012
P10586	Receptor-type tyrosine-protein phosphatase F OS=Homo sapiens OX=9606 GN=PTPRF PE=1 SV=2	PTPRF	212.88	25.3	15	14	123350	113170	116570	137560	134620	170290	92557	49621	50447	52366	53436	67628	1.27426	1.1691	1.20422	1.42106	1.39068	1.75917	0.956155	0.512607	0.52114	0.540964	0.552018	0.698627	1.25314	0.0494968	0.545541	0.0347111	0.491178	0.00112446
P10588	Nuclear receptor subfamily 2 group F member 6 OS=Homo sapiens OX=9606 GN=NR2F6 PE=1 SV=2	NR2F6	42.979	31.9	10	8	91704	85123	88076	31698	23680	28554	99068	98831	88215	29543	0	0	1.38006	1.28102	1.32546	0.477026	0.356362	0.429712	1.49088	1.48732	1.32756	0.444595			0.316841	0.00019371	1.08007	0.15841	0.334572
P10589	COUP transcription factor 1 OS=Homo sapiens OX=9606 GN=NR2F1 PE=1 SV=1	NR2F1	46.155	25.1	8	8	49178	55494	56051	109390	105490	110300	89303	92137	88925	60014	54092	60686	0.633832	0.715236	0.722415	1.40988	1.35961	1.42161	1.15098	1.18751	1.14611	0.773493	0.697167	0.782154	0.831432	0.000476146	1.08754	0.204961	2.02323	8.97967e-05
P10599	Thioredoxin OS=Homo sapiens OX=9606 GN=TXN PE=1 SV=3	TXN	11.737	65.7	10	10	30881	145880	119860	90717	68406	0	109250	61565	84225	62675	0	65491	0.368091	1.73884	1.42869	1.08132	0.815376		1.30222	0.733834	1.00393	0.747065		0.780631	0.804678	0.961882	0.859818	0.976739	0.64813	0.72896
P10606	Cytochrome c oxidase subunit 5B, mitochondrial OS=Homo sapiens OX=9606 GN=COX5B PE=1 SV=2	COX5B	13.696	55.8	3	3	187070	175980	206210	264770	294180	330510	188840	226000	177890	210000	217810	182980	0.843215	0.793227	0.929488	1.19345	1.32601	1.48977	0.851193	1.01869	0.801836	0.946571	0.981775	0.824779	1.56248	0.00490313	1.04123	0.685182	1.07295	0.377197
P10619	Lysosomal protective protein OS=Homo sapiens OX=9606 GN=CTSA PE=1 SV=2	CTSA	54.465	20.4	3	3	258390	262400	241760	388840	342210	309030	312920	330520	469990	330530	426570	385080	0.764045	0.775903	0.714871	1.14978	1.0119	0.913785	0.925288	0.97733	1.38974	0.97736	1.26134	1.13866	1.36395	0.0124973	1.46014	0.0493474	1.49784	0.00697725
P10620	Microsomal glutathione S-transferase 1 OS=Homo sapiens OX=9606 GN=MGST1 PE=1 SV=1	MGST1	17.598	27.1	56	56	93831	63392	103920	71479	46687	59779	0	58317	82858	45236	72235	46925	1.38606	0.936418	1.53509	1.05588	0.689654	0.883047		0.861451	1.22397	0.66822	1.06705	0.69317	0.681408	0.125058	0.810906	0.449628	0.629525	0.0943383
P10636	Microtubule-associated protein tau OS=Homo sapiens OX=9606 GN=MAPT PE=1 SV=5	MAPT	78.927	9	11	11	50622	55269	50824	56294	60485	59579	39488	48773	45647	51144	45622	41129	1.00428	1.09647	1.00829	1.1168	1.19995	1.18197	0.783394	0.967597	0.905581	1.01463	0.905085	0.815949	0.759296	0.0134979	0.879909	0.130895	1.12534	0.030279
P10644	cAMP-dependent protein kinase type I-alpha regulatory subunit OS=Homo sapiens OX=9606 GN=PRKAR1A PE=1 SV=1	PRKAR1A	42.981	27.8	3	3	51965	53971	0	0	0	0	39838	50399	0	0	0	0	1.05957	1.10048					0.812303	1.02764							0.851807	0.385764
P10646	Tissue factor pathway inhibitor OS=Homo sapiens OX=9606 GN=TFPI PE=1 SV=1	TFPI	35.015	9.5	13	13	601520	564220	620080	445170	293770	351510	323380	0	187070	0	0	330750	1.45628	1.36598	1.50121	1.07776	0.711218	0.851006	0.782903		0.452897			0.800746	0.610616	0.0147955	0.428753	0.18817	0.555627
P10768	S-formylglutathione hydrolase OS=Homo sapiens OX=9606 GN=ESD PE=1 SV=2	ESD	31.462	53.9	8	8	143860	135570	145490	30987	49286	39748	95882	113620	107150	33595	48187	34355	1.76564	1.66389	1.78565	0.380314	0.604903	0.48784	1.17679	1.3945	1.31509	0.412322	0.591415	0.42165	0.282456	0.000704276	0.745204	0.00552677	0.273315	0.000382717
P10809	60 kDa heat shock protein, mitochondrial OS=Homo sapiens OX=9606 GN=HSPD1 PE=1 SV=2	HSPD1	61.054	70	21	21	351300	382190	351870	271540	248950	255780	316740	276920	192190	235480	199760	243960	1.26721	1.37864	1.26927	0.979499	0.898012	0.92265	1.14254	0.998906	0.693268	0.849423	0.720574	0.880013	0.715219	0.000899454	0.724045	0.0864574	0.625783	0.00221608
P10909	Clusterin OS=Homo sapiens OX=9606 GN=CLU PE=1 SV=1	CLU	52.494	26.9	18	12	464720	480960	438080	344640	241960	276900	421090	365470	311450	392570	293520	395130	1.25983	1.30386	1.18761	0.934302	0.655942	0.750662	1.14155	0.990771	0.844326	1.06424	0.795719	1.07118	0.624024	0.0106834	0.793497	0.0595191	0.781364	0.0661515
P11021	Endoplasmic reticulum chaperone BiP OS=Homo sapiens OX=9606 GN=HSPA5 PE=1 SV=2	HSPA5	72.332	51.7	4	2	7568000	7773000	7469600	6568300	6137300	6284300	7638700	4911000	4476000	4788600	3531300	7161300	1.22217	1.25527	1.20628	1.06072	0.991121	1.01486	1.23358	0.793084	0.722835	0.773317	0.570274	1.15649	0.832503	0.00135402	0.746394	0.124413	0.678684	0.104267
P11047	Laminin subunit gamma-1 OS=Homo sapiens OX=9606 GN=LAMC1 PE=1 SV=3	LAMC1	177.6	26.5	2	2	35338	37930	32061	75747	59694	53328	39126	40425	70012	39429	52153	56626	0.716469	0.769022	0.650029	1.53575	1.21028	1.08121	0.79327	0.819607	1.41948	0.799413	1.05739	1.14808	1.79218	0.00734379	1.41996	0.180856	1.4071	0.0502632
P11150	Hepatic triacylglycerol lipase OS=Homo sapiens OX=9606 GN=LIPC PE=1 SV=3	LIPC	55.914	13.4	4	4	213360	221270	223670	188110	137870	177990	215140	203380	253370	126270	121670	140850	1.15177	1.19447	1.20742	1.01546	0.744254	0.960831	1.16138	1.09789	1.36775	0.681635	0.656803	0.760341	0.765563	0.0463612	1.02064	0.821704	0.590597	0.000333448
P11169	Solute carrier family 2, facilitated glucose transporter member 3 OS=Homo sapiens OX=9606 GN=SLC2A3 PE=1 SV=1	SLC2A3	53.924	9.1	43	24	0	0	57836	132460	154540	189670	55028	62815	97920	68278	121800	81986			0.565726	1.29566	1.51164	1.85527	0.538259	0.614428	0.957809	0.667865	1.19139	0.80195	2.74725		1.24353		1.56802
P11171	Protein 4.1 OS=Homo sapiens OX=9606 GN=EPB41 PE=1 SV=4	EPB41	97.016	12.3	9	9	902800	927370	950530	980590	846060	898030	943310	1084200	1051500	1071700	1031200	1044000	0.923479	0.948612	0.972302	1.00305	0.865439	0.9186	0.964917	1.10903	1.07559	1.09625	1.05482	1.06791	0.979854	0.653445	1.10728	0.0884778	1.13169	0.00270797
P11172	Uridine 5'-monophosphate synthase OS=Homo sapiens OX=9606 GN=UMPS PE=1 SV=1	UMPS	52.221	31.2	5	5	235470	184970	182990	161110	156400	138730	177250	178570	168040	157400	163560	159000	1.36935	1.07567	1.06416	0.936918	0.909527	0.806769	1.03078	1.03845	0.977218	0.915342	0.951165	0.924647	0.756078	0.0433442	0.868137	0.185878	0.795386	0.0556674
P11216	Glycogen phosphorylase, brain form OS=Homo sapiens OX=9606 GN=PYGB PE=1 SV=5	PYGB	96.695	49.7	4	2	110770	113310	115210	97511	101050	92386	119280	126820	110000	129640	125330	135490	0.965458	0.987597	1.00416	0.849894	0.88074	0.805225	1.03963	1.10535	0.958747	1.12993	1.09236	1.18091	0.857517	0.00559984	1.04954	0.335193	1.15081	0.00518427
P11217	Glycogen phosphorylase, muscle form OS=Homo sapiens OX=9606 GN=PYGM PE=1 SV=6	PYGM	97.091	21.9	13	13	1709200	1822400	1609500	1147500	1029300	981040	1007900	910180	827060	892770	746910	920880	1.5076	1.60745	1.41966	1.01215	0.907896	0.865328	0.88902	0.802826	0.72951	0.78747	0.658813	0.812264	0.614234	0.00113499	0.53396	0.000733192	0.498057	0.000713578
P11233	Ras-related protein Ral-A OS=Homo sapiens OX=9606 GN=RALA PE=1 SV=1	RALA	23.567	27.2	17	17	156560	116010	133910	94347	99256	90927	78839	67799	0	81187	65180	80019	1.61852	1.19931	1.38436	0.975361	1.02611	0.940005	0.815039	0.700907		0.839312	0.673832	0.827238	0.699985	0.0178703	0.541126	0.0165248	0.556943	0.00648257
P11234	Ras-related protein Ral-B OS=Homo sapiens OX=9606 GN=RALB PE=1 SV=1	RALB	23.408	32.5	5	3	266950	251100	274340	343750	350030	324720	0	380220	396490	304560	386710	417060	0.794509	0.747336	0.816504	1.02308	1.04178	0.966447		1.13163	1.18005	0.906446	1.15094	1.24127	1.28535	0.00190845	1.47032	0.00191367	1.39872	0.0290506
P11279	Lysosome-associated membrane glycoprotein 1 OS=Homo sapiens OX=9606 GN=LAMP1 PE=1 SV=3	LAMP1	44.882	16.1	16	4	102620	96596	99522	116280	132890	124370	73973	100690	108160	90983	93479	100620	0.99295	0.934662	0.962974	1.12512	1.28584	1.2034	0.715762	0.974276	1.04656	0.880351	0.904502	0.973598	1.25039	0.00628528	0.946726	0.597324	0.954288	0.244676
P11310	Medium-chain specific acyl-CoA dehydrogenase, mitochondrial OS=Homo sapiens OX=9606 GN=ACADM PE=1 SV=1	ACADM	46.588	26.6	21	21	0	0	55992	42028	52580	38608	31098	67283	125250	34744	69881	47264			0.991486	0.744217	0.931068	0.683657	0.550672	1.19142	2.21788	0.615234	1.23743	0.836934	0.793066		1.33133		0.90423
P11387	DNA topoisomerase 1 OS=Homo sapiens OX=9606 GN=TOP1 PE=1 SV=2	TOP1	90.725	39.6	47	41	5671800	5781100	5678200	2978200	2240200	2275700	4015300	3095500	3049600	2369400	2856600	2537300	1.59961	1.63043	1.60141	0.839937	0.6318	0.641812	1.13243	0.873019	0.860074	0.668238	0.805642	0.715591	0.437456	0.000836175	0.593097	0.00406281	0.45317	0.000133251
P11388	DNA topoisomerase 2-alpha OS=Homo sapiens OX=9606 GN=TOP2A PE=1 SV=3	TOP2A	174.38	42.5	10	8	91704	85123	88076	31698	23680	28554	99068	98831	88215	29543	0	0	1.38006	1.28102	1.32546	0.477026	0.356362	0.429712	1.49088	1.48732	1.32756	0.444595			0.316841	0.00019371	1.08007	0.15841	0.334572
P11441	Ubiquitin-like protein 4A OS=Homo sapiens OX=9606 GN=UBL4A PE=1 SV=1	UBL4A	17.776	37.6	8	8	77520	75164	68859	133330	145860	141670	180360	159350	202180	167200	236510	186390	0.524258	0.508325	0.465685	0.901694	0.986433	0.958097	1.21975	1.07766	1.36732	1.13075	1.59949	1.26053	1.89968	0.000131172	2.44598	0.000324474	2.66359	0.000861413
P11474	Steroid hormone receptor ERR1 OS=Homo sapiens OX=9606 GN=ESRRA PE=1 SV=3	ESRRA	45.509	46.7	7	6	677160	709590	684940	480080	448700	440820	441400	403840	392130	426390	391930	426230	1.37188	1.43758	1.38764	0.972608	0.909034	0.89307	0.894245	0.818151	0.794427	0.863836	0.794022	0.863512	0.661103	0.000150368	0.597276	0.000174338	0.600741	8.36139e-05
P11488	Guanine nucleotide-binding protein G(t) subunit alpha-1 OS=Homo sapiens OX=9606 GN=GNAT1 PE=1 SV=5	GNAT1	40.04	9.1	6	6	2813800	2863100	2724600	2938200	2725700	2734400	3040800	3074400	3248400	3152800	3126300	3250800	0.945993	0.962567	0.916004	0.987816	0.916374	0.919299	1.02231	1.03361	1.0921	1.05996	1.05105	1.09291	0.999619	0.979576	1.11452	0.0124798	1.13431	0.00254872
P11498	Pyruvate carboxylase, mitochondrial OS=Homo sapiens OX=9606 GN=PC PE=1 SV=2	PC	129.63	28.9	8	8	192060	144710	164250	239700	242120	255520	245960	313730	343210	380190	333820	282520	0.734504	0.553421	0.628149	0.916696	0.925951	0.977197	0.940637	1.19981	1.31255	1.45398	1.27664	1.08045	1.47168	0.00957407	1.80212	0.0104375	1.989	0.00442636
P11532	Dystrophin OS=Homo sapiens OX=9606 GN=DMD PE=1 SV=3	DMD	426.74	2.8	2	2	1037100	1062300	964030	1082800	1183600	1011600	1121300	1161200	1310800	1122800	1251500	1193000	0.921728	0.944125	0.856787	0.962344	1.05193	0.899065	0.996561	1.03202	1.16498	0.997894	1.11228	1.06029	1.07004	0.285994	1.17297	0.0466662	1.16448	0.0238263
P11586	C-1-tetrahydrofolate synthase, cytoplasmic OS=Homo sapiens OX=9606 GN=MTHFD1 PE=1 SV=3	MTHFD1	101.56	48.1	4	4	314170	329610	280010	746500	643170	891130	446690	450460	600140	412910	541850	454860	0.616876	0.647193	0.549803	1.46576	1.26287	1.74974	0.877081	0.884483	1.17838	0.810753	1.06393	0.893123	2.46896	0.00106553	1.62081	0.0118317	1.52591	0.0108582
P11717	Cation-independent mannose-6-phosphate receptor OS=Homo sapiens OX=9606 GN=IGF2R PE=1 SV=3	IGF2R	274.37	30.9	16	14	162090	152380	138820	175640	169470	132270	173880	183170	0	126710	130630	0	1.04909	0.98624	0.898476	1.13678	1.09685	0.856083	1.12539	1.18552		0.820098	0.845469		1.05314	0.668557	1.18153	0.0708261	0.851574	0.0750672
P11766	Alcohol dehydrogenase class-3 OS=Homo sapiens OX=9606 GN=ADH5 PE=1 SV=4	ADH5	39.724	33.7	2	2	0	0	38294	0	0	0	0	0	0	28095	30324	0			1.18787							0.871496	0.940639						0.76277
P11802	Cyclin-dependent kinase 4 OS=Homo sapiens OX=9606 GN=CDK4 PE=1 SV=2	CDK4	33.729	32.7	11	11	2747100	2858100	2876500	1192100	1073900	1109600	1750100	1110600	904730	1300900	854440	1251800	1.73229	1.80228	1.81389	0.751723	0.677188	0.6997	1.10359	0.700331	0.570512	0.820331	0.538799	0.78937	0.397986	1.10304e-05	0.443948	0.0121301	0.401705	0.00233311
P11908	Ribose-phosphate pyrophosphokinase 2 OS=Homo sapiens OX=9606 GN=PRPS2 PE=1 SV=2	PRPS2	34.769	49.1	46	45	16950000	17504000	16934000	11739000	10683000	10667000	13419000	13558000	11608000	12129000	12485000	13049000	1.26552	1.30688	1.26432	0.876454	0.797611	0.796416	1.00189	1.01226	0.866673	0.905572	0.932151	0.97426	0.643905	0.000191955	0.750856	0.00489155	0.732914	0.000200507
P11940	Polyadenylate-binding protein 1 OS=Homo sapiens OX=9606 GN=PABPC1 PE=1 SV=2	PABPC1	70.67	44.7	9	9	115660	58671	123550	80530	158410	122390	57001	75800	61285	87678	74362	42649	1.31185	0.665464	1.40134	0.913396	1.79673	1.38818	0.646523	0.859747	0.695113	0.994471	0.843436	0.483738	1.213	0.539168	0.651555	0.203359	0.68715	0.317997
P12004	Proliferating cell nuclear antigen OS=Homo sapiens OX=9606 GN=PCNA PE=1 SV=1	PCNA	28.768	57.5	55	54	139940	133770	121670	373970	322910	290560	278200	329500	485120	288470	394830	360090	0.4772	0.45616	0.414898	1.27525	1.10113	0.990818	0.948671	1.12361	1.65427	0.983692	1.34638	1.22792	2.49745	0.000408987	2.76397	0.00428912	2.63895	0.00069657
P12074	Cytochrome c oxidase subunit 6A1, mitochondrial OS=Homo sapiens OX=9606 GN=COX6A1 PE=1 SV=4	COX6A1	12.155	43.1	32	32	303080	300520	285400	148860	144340	156880	294310	330400	323700	177200	177180	182180	1.28785	1.27697	1.21273	0.632538	0.613332	0.666617	1.25059	1.40394	1.37547	0.752961	0.752876	0.774122	0.506277	2.45455e-05	1.06683	0.1885	0.603555	1.75813e-05
P12081	Histidine--tRNA ligase, cytoplasmic OS=Homo sapiens OX=9606 GN=HARS1 PE=1 SV=2	HARS1	57.41	31.4	9	9	67372	63530	82805	39615	29265	20568	30826	32635	16149	33924	19465	27325	1.74434	1.64486	2.14392	1.02568	0.757704	0.532529	0.79812	0.844957	0.418116	0.878331	0.503971	0.707475	0.418554	0.0119429	0.372519	0.01274	0.377685	0.00533479
P12109	Collagen alpha-1(VI) chain OS=Homo sapiens OX=9606 GN=COL6A1 PE=1 SV=3	COL6A1	108.53	16.4	3	3	25627	0	29766	0	0	0	23265	21046	22417	25168	22880	26670	1.04154		1.20976				0.945544	0.855359	0.91108	1.02289	0.929897	1.08393			0.899247	0.280563
P12110	Collagen alpha-2(VI) chain OS=Homo sapiens OX=9606 GN=COL6A2 PE=1 SV=4	COL6A2	108.58	40.6	30	30	2940300	2689300	2484300	1004600	641590	663130	1774700	922800	836360	1080300	451600	1216600	2.11208	1.93179	1.78453	0.721627	0.460869	0.476341	1.27481	0.662868	0.600777	0.776004	0.324395	0.873912	0.284613	0.00110947	0.435532	0.0211561	0.33874	0.0210347
P12111	Collagen alpha-3(VI) chain OS=Homo sapiens OX=9606 GN=COL6A3 PE=1 SV=5	COL6A3	343.67	28.7	7	7	154800	146710	160860	229930	264530	249770	275500	311860	333990	327810	340050	243890	0.611113	0.579176	0.635036	0.907708	1.0443	0.986032	1.08761	1.23115	1.31851	1.29411	1.34244	0.962819	1.6096	0.000617036	1.99267	0.000385464	1.97191	0.00351772
P12235	ADP/ATP translocase 1 OS=Homo sapiens OX=9606 GN=SLC25A4 PE=1 SV=4	SLC25A4	33.064	49.7	42	31	360570	322130	331910	224070	160270	177880	234970	234070	160080	191520	158590	192580	1.57417	1.40635	1.44905	0.978244	0.699706	0.776588	1.02583	1.0219	0.698877	0.836137	0.692372	0.840765	0.554124	0.00459668	0.620061	0.0201533	0.534875	0.000957986
P12236	ADP/ATP translocase 3 OS=Homo sapiens OX=9606 GN=SLC25A6 PE=1 SV=4	SLC25A6	32.866	57.4	4	4	213360	221270	223670	188110	137870	177990	215140	203380	253370	126270	121670	140850	1.15177	1.19447	1.20742	1.01546	0.744254	0.960831	1.16138	1.09789	1.36775	0.681635	0.656803	0.760341	0.765563	0.0463612	1.02064	0.821704	0.590597	0.000333448
P12268	Inosine-5'-monophosphate dehydrogenase 2 OS=Homo sapiens OX=9606 GN=IMPDH2 PE=1 SV=2	IMPDH2	55.804	53.5	6	6	421830	385360	394710	265230	264810	254310	299210	335610	324870	243880	252330	243840	1.3733	1.25457	1.28501	0.863475	0.862108	0.827924	0.974099	1.0926	1.05764	0.793969	0.821478	0.793838	0.652592	0.000149023	0.798477	0.00663114	0.615733	7.88962e-05
P12277	Creatine kinase B-type OS=Homo sapiens OX=9606 GN=CKB PE=1 SV=1	CKB	42.644	16.3	14	11	598190	654610	657920	840550	809350	958870	893820	1000300	1114000	856720	1153000	987350	0.682043	0.746371	0.750145	0.958376	0.922802	1.09328	1.01911	1.14052	1.27016	0.976813	1.31462	1.12575	1.36533	0.00667807	1.57434	0.0031037	1.56856	0.00823659
P12429	Annexin A3 OS=Homo sapiens OX=9606 GN=ANXA3 PE=1 SV=3	ANXA3	36.375	46.7	15	15	89321	81485	72847	144390	102580	116300	125520	117870	140460	107840	137370	119500	0.790753	0.721381	0.64491	1.27827	0.908134	1.0296	1.11122	1.0435	1.24348	0.9547	1.21613	1.05793	1.49093	0.0275945	1.5754	0.00432046	1.49684	0.011816
P12532	Creatine kinase U-type, mitochondrial OS=Homo sapiens OX=9606 GN=CKMT1A PE=1 SV=1	CKMT1A	47.036	14.1	13	13	101050	101370	108790	0	80691	100180	75610	0	202700	104800	0	106260	0.926638	0.929573	0.997615		0.739944	0.91866	0.693351		1.85878	0.961026		0.974414	0.87178	0.197775	1.34143	0.780167	1.01729	0.613701
P12694	2-oxoisovalerate dehydrogenase subunit alpha, mitochondrial OS=Homo sapiens OX=9606 GN=BCKDHA PE=1 SV=2	BCKDHA	50.47	45.4	14	14	838500	748850	827810	673380	709670	704840	737310	725740	642600	682090	694600	722970	1.15544	1.0319	1.14071	0.927908	0.977915	0.97126	1.016	1.00006	0.885494	0.939911	0.957149	0.996243	0.864493	0.0213123	0.871847	0.0705501	0.869367	0.0247863
P12757	Ski-like protein OS=Homo sapiens OX=9606 GN=SKIL PE=1 SV=2	SKIL	76.975	1.2	35	24	267910	240230	321510	71242	12626	27604	983.5	343390	0	214390	8765	0	1.77583	1.59235	2.13111	0.472223	0.0836907	0.182971	0.00651907	2.27614		1.42107	0.0580983		0.13436	0.0115294	0.622624	0.525208	0.403462	0.453981
P12814	Alpha-actinin-1 OS=Homo sapiens OX=9606 GN=ACTN1 PE=1 SV=2	ACTN1	103.06	71.9	14	2	58232	55199	65652	115080	90917	89595	109180	120990	108210	136450	107920	129790	0.588591	0.557934	0.66359	1.16319	0.918961	0.905598	1.10356	1.22293	1.09375	1.37919	1.09082	1.31188	1.65059	0.00660742	1.88951	0.000521367	2.08931	0.00111865
P12830	Cadherin-1 OS=Homo sapiens OX=9606 GN=CDH1 PE=1 SV=3	CDH1	97.455	18.6	7	4	1765400	1805700	1500100	1697400	1758400	1796600	2106800	1958200	2168900	2017000	2046600	2097100	0.932503	0.95379	0.792369	0.896585	0.928806	0.948984	1.11283	1.03434	1.14564	1.0654	1.08104	1.10771	1.03573	0.563543	1.22928	0.0337999	1.21484	0.0292495
P12883	Myosin-7 OS=Homo sapiens OX=9606 GN=MYH7 PE=1 SV=5	MYH7	223.09	4.3	7	4	89410	81697	82823	87231	86337	92337	86149	90879	111520	83113	102460	81384	0.99775	0.911678	0.924243	0.973434	0.963457	1.03041	0.961359	1.01414	1.24448	0.92748	1.14338	0.908185	1.04716	0.255165	1.13633	0.217003	1.0513	0.595673
P12931	Proto-oncogene tyrosine-protein kinase Src OS=Homo sapiens OX=9606 GN=SRC PE=1 SV=3	SRC	59.834	40.3	13	12	556280	566790	510850	297000	212680	208630	324380	382460	296550	476340	280190	354900	1.49436	1.52259	1.37232	0.797842	0.57133	0.56045	0.871394	1.02742	0.796633	1.27961	0.752685	0.953381	0.439624	0.00218021	0.6141	0.00371821	0.680223	0.0599212
P12955	Xaa-Pro dipeptidase OS=Homo sapiens OX=9606 GN=PEPD PE=1 SV=3	PEPD	54.548	35.3	7	7	25844	0	0	0	36080	0	35331	46165	0	38447	35512	0	0.713335				0.995864		0.975191	1.27423		1.0612	0.980187		1.39607		1.57669		1.43087
P12956	X-ray repair cross-complementing protein 6 OS=Homo sapiens OX=9606 GN=XRCC6 PE=1 SV=2	XRCC6	69.842	55.8	10	10	218040	246780	211130	383230	359010	444790	413180	317550	525340	237850	329090	357930	0.647016	0.732299	0.626511	1.1372	1.06533	1.31988	1.22608	0.942304	1.5589	0.7058	0.976548	1.06213	1.75609	0.00209819	1.85823	0.0171161	1.36825	0.0870793
P13010	X-ray repair cross-complementing protein 5 OS=Homo sapiens OX=9606 GN=XRCC5 PE=1 SV=3	XRCC5	82.704	46.7	32	32	634210	725120	612610	566040	499450	511770	742380	680940	896350	720170	509220	675130	0.979048	1.11939	0.945703	0.873812	0.771015	0.790034	1.14603	1.05119	1.38372	1.11175	0.786097	1.04222	0.799852	0.0257084	1.17634	0.174493	0.96581	0.734059
P13051	Uracil-DNA glycosylase OS=Homo sapiens OX=9606 GN=UNG PE=1 SV=2	UNG	34.645	12.1	63	48	1011300	1177800	1091300	1296600	1239400	1321600	1515100	1427900	1530300	1176500	1571400	1516900	0.764394	0.890244	0.824863	0.980039	0.936804	0.998936	1.14519	1.07928	1.15668	0.889261	1.18775	1.14655	1.17595	0.0269347	1.36364	0.00313795	1.30009	0.0645218
P13073	Cytochrome c oxidase subunit 4 isoform 1, mitochondrial OS=Homo sapiens OX=9606 GN=COX4I1 PE=1 SV=1	COX4I1	19.576	42	30	30	0	0	20410	15735	0	0	0	0	0	14498	0	0			1.20905	0.932113						0.858835			0.770946				0.710338
P13196	5-aminolevulinate synthase, nonspecific, mitochondrial OS=Homo sapiens OX=9606 GN=ALAS1 PE=1 SV=2	ALAS1	70.58	30.9	6	6	621870	641540	585720	525210	541380	546470	534030	566260	553730	538390	617100	544710	1.09478	1.1294	1.03114	0.92461	0.953076	0.962037	0.940137	0.996877	0.974818	0.947813	1.08638	0.958939	0.872335	0.00968741	0.894486	0.0248029	0.919459	0.171394
P13284	Gamma-interferon-inducible lysosomal thiol reductase OS=Homo sapiens OX=9606 GN=IFI30 PE=1 SV=3	IFI30	27.963	8	47	47	30608	28685	30998	43875	42680	43869	44609	46969	61118	46493	52875	52388	0.699389	0.655449	0.7083	1.00254	0.975233	1.0024	1.01931	1.07324	1.39654	1.06236	1.20819	1.19706	1.44449	0.000138142	1.69115	0.00678871	1.68074	0.00041376
P13473	Lysosome-associated membrane glycoprotein 2 OS=Homo sapiens OX=9606 GN=LAMP2 PE=1 SV=2	LAMP2	44.96	17.6	34	34	187930	217400	157940	542520	517080	658840	374570	392930	628340	416160	525330	477590	0.442481	0.511868	0.371869	1.27736	1.21746	1.55124	0.881924	0.925153	1.47942	0.979847	1.23689	1.12448	3.05083	0.00070047	2.4781	0.00935927	2.51936	0.00125878
P13489	Ribonuclease inhibitor OS=Homo sapiens OX=9606 GN=RNH1 PE=1 SV=2	RNH1	49.973	62.7	56	56	41686	31420	31073	46486	39662	42462	40235	37827	50872	38333	49531	48905	1.00349	0.756361	0.748008	1.11904	0.954768	1.02217	0.968561	0.910594	1.22462	0.922775	1.19234	1.17727	1.23451	0.110168	1.23762	0.179348	1.31283	0.0968524
P13497	Bone morphogenetic protein 1 OS=Homo sapiens OX=9606 GN=BMP1 PE=1 SV=2	BMP1	111.25	1.3	3	3	59182	41562	56619	60204	51566	48244	37271	43165	52530	52308	43785	44422	1.20195	0.844101	1.1499	1.22271	1.04728	0.979809	0.756953	0.876657	1.06686	1.06235	0.889249	0.902186	1.01685	0.860177	0.844964	0.326747	0.892935	0.449367
P13498	Cytochrome b-245 light chain OS=Homo sapiens OX=9606 GN=CYBA PE=1 SV=3	CYBA	21.012	24.6	17	17	106490	131570	140270	139010	101790	83105	62369	76969	123390	109630	110200	118830	0.980253	1.21112	1.2912	1.2796	0.936989	0.764991	0.574114	0.708509	1.13582	1.00916	1.0144	1.09384	0.856144	0.37393	0.694441	0.140911	0.895144	0.29628
P13591	Neural cell adhesion molecule 1 OS=Homo sapiens OX=9606 GN=NCAM1 PE=1 SV=3	NCAM1	94.573	11.3	4	4	61644	61062	53768	74846	76571	75100	86369	93160	102190	86771	112910	87769	0.760912	0.753728	0.663693	0.923873	0.945165	0.927008	1.06611	1.14993	1.2614	1.07107	1.39372	1.08339	1.28357	0.00488251	1.59638	0.00205724	1.62885	0.00752629
P13611	Versican core protein OS=Homo sapiens OX=9606 GN=VCAN PE=1 SV=3	VCAN	372.82	2.1	7	6	73325	114180	87886	53780	0	0	143560	76305	96012	0	0	0	0.795716	1.23907	0.953731	0.583615			1.5579	0.828055	1.04191				0.585858		1.14701	0.624686
P13639	Elongation factor 2 OS=Homo sapiens OX=9606 GN=EEF2 PE=1 SV=4	EEF2	95.337	54.8	26	20	2050200	2155700	1910400	2827600	2477400	2632900	3085700	3155900	3693400	2827400	3534200	3355900	0.729896	0.767456	0.680126	1.00666	0.881985	0.937345	1.09855	1.12354	1.3149	1.00659	1.25822	1.19474	1.29783	0.00736464	1.62435	0.00190977	1.58879	0.00376567
[truncated: 5,738 more rows]
